# Supplementary material for: Calcitonin gene‐related peptide induces the histone H3 lysine 9 acetylation in astrocytes associated with neuroinflammation in rats with neuropathic pain
Source: CNS Neurosci Ther. 2021 Aug 16;27(11):1409–24. doi: 10.1111/cns.13720 (PMC8504526; doi:10.1111/cns.13720)
Supplement: Supplementary file 2 — Table S1 [file CNS-27-1409-s006.xlsx]

## Sheet: C6C-IP_vs_C6C-Input
The comparison is: C6C-IP_vs_C6C-Input Column A: RefSeq_name: Refseq accession number of the nearest gene to a peak. Column B: Symbol: Gene symbol. Column C: Chr: The chromosome that the transcript lies in. Column D: TSS: The start sites of the transcript. Column E: TTS: The end sites of the transcript. Column F: Strand: The strand of the transcript. Column G: Chr:Start-End: Chr,Start and End of …
Refseq_name	Symbol	Chr	TSS	TTS	Strand	Chr:Start-End	Length	Summit_position	TagCounts_in_peak	-10*LOG(p-value)	Fold_enrichment	FDR(%)	Peak_Classification	Peak_to_TSS
NM_001127530	LOC302022	chr2	156807401	156720169	-	chr2:156806978-156808275	1298	383	32	87.83	7.75	54.55	promoter	-225
NM_001071777	Gpr17	chr18	24735349	24734329	-	chr18:24734508-24735931	1424	782	20	41	7.3	25.35	promoter	130
NM_053595	Pgf	chr6	109004598	108994015	-	chr6:109004073-109005196	1124	549	16	35.66	6.74	29.07	promoter	-36
NM_001106737	Nin	chr6	92527711	92433380	-	chr6:92527145-92528379	1235	384	18	40.02	6.74	25.2	promoter	-50
NM_012613	Npr1	chr2	189856090	189840402	-	chr2:189855140-189855908	769	458	13	38.3	6.74	27.59	promoter	567
NM_001106801	Med17	chr8	13835302	13522262	-	chr8:13834555-13835879	1325	529	22	55.22	6.74	26.32	promoter	86
NM_001109133	Spata2L	chr19	56037077	56032609	-	chr19:56035797-56036885	1089	572	17	42.06	6.74	26.57	promoter	737
NM_001361401	Atp5mc3	chr3	60813868	60811217	-	chr3:60812773-60813927	1155	651	20	45.83	6.41	25.54	promoter	519
NM_001361400	Atp5mc3	chr3	60813868	60811217	-	chr3:60812773-60813927	1155	651	20	45.83	6.41	25.54	promoter	519
NM_133418	Slc25a10	chr10	109665681	109673143	+	chr10:109665382-109666646	1265	680	23	53.43	6.33	27.66	promoter	332
NM_001000505	Olr318	chr1	228226354	228225397	-	chr1:228227173-228228434	1262	673	17	30.78	6.26	28.57	promoter	-1449
NM_001191934	Pkd2	chr14	6645257	6602003	-	chr14:6643727-6645238	1512	877	23	45.86	6.26	25.7	promoter	775
NM_001048184	Rragc	chr5	141572535	141590783	+	chr5:141572115-141573536	1422	774	21	45.63	6.18	26.13	promoter	290
NM_001007741	Isg20l2	chr2	187302191	187311677	+	chr2:187301563-187302708	1146	731	19	49.27	6.18	24.77	promoter	-56
NM_001014173	Rrnad1	chr2	187302691	187294107	-	chr2:187301563-187302708	1146	731	19	49.27	6.18	24.77	promoter	556
NM_001000707	Olr877	chr7	3450988	3450049	-	chr7:3451421-3452217	797	358	13	36.74	6.18	29.29	promoter	-830
NM_001287577	Cebpa	chr1	91363491	91366164	+	chr1:91364159-91365435	1277	564	17	33.81	6.18	28.33	promoter	1305
NM_012524	Cebpa	chr1	91363491	91366164	+	chr1:91364159-91365435	1277	564	17	33.81	6.18	28.33	promoter	1305
NM_001287579	Cebpa	chr1	91363491	91366164	+	chr1:91364159-91365435	1277	564	17	33.81	6.18	28.33	promoter	1305
NM_001287578	Cebpa	chr1	91363491	91366164	+	chr1:91364159-91365435	1277	564	17	33.81	6.18	28.33	promoter	1305
NM_212466	Cfb	chr20	4542073	4536205	-	chr20:4542796-4543755	960	307	14	33.63	6.18	28.67	promoter	-1202
NM_017309	Ppp3r1	chr14	100322734	100360706	+	chr14:100323259-100324189	931	310	14	34.99	6.18	28.88	promoter	989
NM_001246665	Kmt5a	chr12	37574750	37559769	-	chr12:37572745-37574123	1379	786	18	33.95	6.15	28.23	promoter	1317
NM_001106780	Ntn4	chr7	34533542	34649330	+	chr7:34533197-34533915	719	400	13	40.62	6.08	25.66	promoter	13
NM_031806	Gpr6	chr20	45815940	45813168	-	chr20:45817241-45818360	1120	431	16	32.29	5.74	29.45	promoter	-1860
NM_138979	Bsnd	chr5	126080647	126071848	-	chr5:126078564-126079388	825	408	13	32.16	5.74	29.26	promoter	1672
NM_001025054	Shfl	chr8	21890237	21895877	+	chr8:21890330-21891287	958	486	15	35.12	5.74	29.21	promoter	571
NM_001099480	Vom2r60	chr12	4054394	4436352	+	chr12:4053465-4055580	2116	596	31	53.4	5.66	26.9	promoter	128
NM_031974	Clta	chr5	59491135	59509131	+	chr5:59491041-59492094	1054	273	16	38.85	5.61	26.45	promoter	432
NM_001134961	Pdxdc1	chr10	3321412	3232793	-	chr10:3321540-3322628	1089	633	16	37.22	5.61	28.78	promoter	-671
NM_001191781	Amdhd1	chr7	34406282	34362634	-	chr7:34406583-34407587	1005	698	15	36.33	5.61	28.99	promoter	-802
NM_001105838	Klhl11	chr10	88389252	88378694	-	chr10:88388185-88389107	923	615	15	35.37	5.61	29.06	promoter	607
NM_001098667	Zbtb24	chr20	46168176	46189806	+	chr20:46167110-46168869	1760	262	27	58.38	5.61	29.87	promoter	-187
NM_001024988	Herpud2	chr8	26311350	26266757	-	chr8:26310782-26311714	933	308	14	34.89	5.61	28.76	promoter	103
NM_001168653	Pwp2	chr20	11228891	11242525	+	chr20:11228927-11230246	1320	593	19	40.9	5.61	25.53	promoter	695
NM_001107608	Hectd2	chr1	255186728	255254307	+	chr1:255188134-255188949	816	537	12	30.7	5.61	28.36	promoter	1813
NM_001024369	Ypel4	chr3	72134718	72139204	+	chr3:72134727-72135853	1127	583	20	42.59	5.48	27.11	promoter	571
NM_001107885	Bcl2l13	chr4	153385203	153435963	+	chr4:153385189-153386107	919	278	15	30.92	5.48	28.64	promoter	444
NM_001008337	Trmt10c	chr11	47047341	47052420	+	chr11:47047984-47049395	1412	767	18	31.41	5.45	29.08	promoter	1348
NM_138921	Eml2	chr1	80087683	80118784	+	chr1:80086891-80088118	1228	636	17	34.26	5.45	28.5	promoter	-179
NM_139082	Bambi	chr17	56909675	56905418	-	chr17:56909516-56911004	1489	689	22	42.5	5.22	27.33	promoter	-584
NM_001107107	Ets2	chr11	36075708	36092495	+	chr11:36075586-36076547	962	670	14	30.35	5.22	27.99	promoter	358
NM_001007093	Creb3l4	chr2	189601896	189596904	-	chr2:189602328-189603648	1321	490	19	35.94	5.14	29.28	promoter	-1091
NM_001000281	Olr439	chr3	72769912	72768982	-	chr3:72767311-72768542	1232	710	17	31.25	5.14	28.91	promoter	1986
NM_001108200	Tbcc	chr9	16406338	16405186	-	chr9:16404233-16406097	1865	485	24	45.08	5.05	23.91	promoter	1174
NM_001008281	Psmd3	chr10	86599235	86611178	+	chr10:86596891-86597958	1068	383	15	33.5	5.05	28.65	promoter	-1811
NM_012506	Atp1a3	chr1	81881549	81852428	-	chr1:81881349-81882209	861	316	14	38.53	5.05	27.01	promoter	-229
NM_080905	Siah1	chr19	21372162	21395769	+	chr19:21372141-21373259	1119	369	17	40.61	5.05	25.55	promoter	537
NM_001130568	Rrp7a	chr7	123990139	123980250	-	chr7:123989174-123990060	887	319	13	32.21	5.05	29.35	promoter	523
NM_001034921	Nars2	chr1	161922192	162006950	+	chr1:161921858-161923192	1335	851	20	44.88	5.05	24.54	promoter	332
NM_031236	Fut1	chr1	101599017	101602436	+	chr1:101599711-101601034	1324	654	22	55.27	5.05	26.79	promoter	1355
NM_001127581	Sh3bp5l	chr10	43768707	43783023	+	chr10:43769078-43770154	1077	311	15	33.11	5.05	29.25	promoter	908
NM_001191995	Bsx	chr8	45061669	45065430	+	chr8:45062559-45063607	1049	368	16	39.09	5.05	26.71	promoter	1413
NM_001007627	Stard6	chr18	68984050	69001002	+	chr18:68984066-68984840	775	278	14	33.92	5.02	28.17	promoter	402
NM_001017462	LOC361346	chr18	68983253	68959018	-	chr18:68984066-68984840	775	278	14	33.92	5.02	28.17	promoter	-1199
NM_001031652	St6galnac2	chr10	105668579	105650865	-	chr10:105669201-105670682	1482	854	26	51.04	5.02	27.32	promoter	-1362
NM_030834	Slc16a3	chr10	110139782	110148358	+	chr10:110139828-110140768	941	293	15	34	5	28.57	promoter	515
NM_022402	Rplp0	chr12	46794797	46791528	-	chr12:46792612-46794526	1915	1137	32	63.93	4.99	30.61	promoter	1229
NM_001108882	Lyzl1	chr17	56269245	56255612	-	chr17:56268442-56269538	1097	657	15	31.6	4.98	29.43	promoter	256
NM_001013195	Pold4	chr1	219481574	219483243	+	chr1:219480488-219481518	1031	516	16	33.58	4.93	28.65	promoter	-572
NM_001106779	Nedd1	chr7	33584406	33544096	-	chr7:33582579-33583405	827	379	14	39.01	4.9	26.68	promoter	1415
NM_012914	Atp2a3	chr10	59529784	59560430	+	chr10:59528518-59530188	1671	1294	24	46.41	4.9	24.92	promoter	-432
NM_001024309	Tprn	chr3	2480231	2487710	+	chr3:2480664-2482125	1462	606	22	45.55	4.83	25.51	promoter	1163
NM_001034139	Lrrc8e	chr12	2568382	2557274	-	chr12:2569255-2570385	1131	446	18	36.36	4.8	29.12	promoter	-1437
NM_001007009	Drc1	chr6	27460038	27425236	-	chr6:27458864-27459651	788	297	13	30.59	4.79	28.34	promoter	781
NM_001047897	Ormdl3	chr10	86554478	86547338	-	chr10:86553812-86554818	1007	527	16	38.16	4.76	27.65	promoter	164
NM_001009623	Tnfsf13	chr10	56289952	56286968	-	chr10:56290969-56292162	1194	312	19	37.04	4.74	28.54	promoter	-1613
NM_001100538	Pabpc4	chr5	140979434	140994732	+	chr5:140978894-140979735	842	308	13	31.32	4.69	29.06	promoter	-120
NM_031010	Alox15	chr10	56962140	56953691	-	chr10:56959804-56961120	1317	464	20	41.26	4.69	25.87	promoter	1679
NM_001106044	Tdh	chr15	46681467	46667925	-	chr15:46680436-46681469	1034	263	15	31.62	4.69	29.47	promoter	515
NM_001108637	Fgd5	chr4	123865559	123962904	+	chr4:123862993-123864411	1419	906	22	45.6	4.69	25.97	promoter	-1858
NM_212496	Dhx16	chr20	3386087	3368970	-	chr20:3385232-3386200	969	682	14	30.04	4.69	27.79	promoter	372
NM_001170542	Csdc2	chr7	123168810	123183336	+	chr7:123168592-123169956	1365	684	18	30.21	4.63	27.76	promoter	463
NM_053615	Csnk1a1	chr18	56887721	56910610	+	chr18:56887277-56888855	1579	306	24	46.32	4.63	25	promoter	344
NM_001106748	Batf	chr6	109562616	109584541	+	chr6:109562434-109563223	790	475	13	33.37	4.63	29.09	promoter	212
NM_001047844	Dhx8	chr10	89646194	89683446	+	chr10:89646472-89647483	1012	405	16	31.95	4.63	29.19	promoter	783
NM_031725	Scamp4	chr7	11982141	11969719	-	chr7:11980081-11981360	1280	495	19	31.27	4.56	28.85	promoter	1421
NM_001107064	Fads6	chr10	103848035	103832837	-	chr10:103845568-103847006	1439	718	19	30.67	4.56	28.38	promoter	1749
NM_001368669	Septin14	chr12	30600163	30623173	+	chr12:30598029-30599341	1313	485	21	37.81	4.56	27.84	promoter	-1479
NM_001107034	Tbx4	chr10	73333118	73362783	+	chr10:73331805-73332986	1182	814	18	36.88	4.56	29.48	promoter	-723
NM_001007679	Pacc1	chr13	110007009	110031897	+	chr13:110006722-110008031	1310	719	19	30.08	4.56	27.82	promoter	367
NM_012794	Glycam1	chr7	145174756	145172495	-	chr7:145174293-145175645	1353	835	20	38.04	4.56	28.03	promoter	-212
NM_031153	Sharpin	chr7	117417363	117413150	-	chr7:117418427-117419898	1472	1077	24	42.12	4.51	26.45	promoter	-1799
NM_001014085	Maf1	chr7	117417686	117420720	+	chr7:117418427-117419898	1472	1077	24	42.12	4.51	26.45	promoter	1476
NM_001025667	Rnf2	chr13	68858781	68830618	-	chr13:68858374-68859385	1012	310	15	30.7	4.5	28.44	promoter	-98
NM_001013975	Notum	chr10	109840047	109832980	-	chr10:109839596-109840496	901	517	14	31.35	4.5	29.05	promoter	2
NM_001276762	Epm2a	chr1	5448957	5571511	+	chr1:5448652-5449624	973	315	14	33.04	4.49	29.26	promoter	180
NM_001025279	Reep4	chr15	52235282	52238490	+	chr15:52235273-52236127	855	541	13	33.74	4.49	28.43	promoter	417
NM_053366	Rab6a	chr1	165625057	165664197	+	chr1:165624940-165625830	891	280	15	42.17	4.49	26.69	promoter	327
NM_001108907	Cabp5	chr1	75693231	75706069	+	chr1:75691960-75692963	1004	260	14	31.67	4.49	29.38	promoter	-770
NM_001106494	Lpcat4	chr3	103725761	103733800	+	chr3:103724875-103726034	1160	754	16	34.13	4.49	28.5	promoter	-307
NM_001134702	Meis1	chr14	103321129	103182177	-	chr14:103320284-103321152	869	425	13	33.06	4.49	29.32	promoter	412
NM_001108668	Akna	chr5	79222687	79184087	-	chr5:79222245-79223272	1028	613	14	30.66	4.49	28.33	promoter	-71
NM_001107865	Tcf7l1	chr4	100660142	100492799	-	chr4:100658231-100659054	824	455	12	30.32	4.49	27.93	promoter	1500
NM_001004230	Edem2	chr3	151258559	151232740	-	chr3:151257333-151258251	919	311	13	30.76	4.49	28.41	promoter	768
NM_001109243	Eva1a	chr4	112773937	112823659	+	chr4:112771892-112772856	965	308	15	38.27	4.49	27.57	promoter	-1564
NM_001033867	Cdk12	chr10	86157741	86210657	+	chr10:86158340-86159287	948	640	14	34.18	4.49	28.34	promoter	1072
NM_138916	Cdk12	chr10	86157741	86205463	+	chr10:86158340-86159287	948	640	14	34.18	4.49	28.34	promoter	1072
NM_001044269	Tmem196	chr6	147876236	147938167	+	chr6:147876295-147877091	797	487	12	31.62	4.49	29.49	promoter	456
NM_001277215	Patz1	chr14	83510639	83515371	+	chr14:83510492-83511297	806	259	12	31.18	4.49	28.9	promoter	255
NM_001107231	Patz1	chr14	83510639	83528898	+	chr14:83510492-83511297	806	259	12	31.18	4.49	28.9	promoter	255
NM_001277214	Patz1	chr14	83510639	83528898	+	chr14:83510492-83511297	806	259	12	31.18	4.49	28.9	promoter	255
NR_032119	Mir543	chr6	133866659	133866739	+	chr6:133867765-133868793	1029	751	16	40.07	4.49	25.24	promoter	1619
NR_032764	Mir667	chr6	133869569	133869661	+	chr6:133867765-133868793	1029	751	16	40.07	4.49	25.24	promoter	-1291
NR_032767	Mir666	chr6	133866522	133866621	+	chr6:133867765-133868793	1029	751	16	40.07	4.49	25.24	promoter	1756
NR_032283	Mir495	chr6	133868287	133868367	+	chr6:133867765-133868793	1029	751	16	40.07	4.49	25.24	promoter	-9
NM_133380	Il4r	chr1	196942366	196967221	+	chr1:196942488-196943510	1023	704	14	30.87	4.49	28.63	promoter	632
NR_038078	Snhg4	chr18	28355986	28356223	+	chr18:28356900-28357913	1014	730	15	35.91	4.49	29.36	promoter	1420
NM_001199195	Bdp1	chr2	30340208	30327612	-	chr2:30339665-30340507	843	285	13	34.34	4.49	28.52	promoter	123
NM_133426	Kcng3	chr6	6842758	6794807	-	chr6:6840692-6841697	1006	492	14	31.59	4.49	29.4	promoter	1564
NM_001033957	Kcng3	chr6	6842758	6794807	-	chr6:6840692-6841697	1006	492	14	31.59	4.49	29.4	promoter	1564
NM_017085	Cyp19a1	chr8	58772408	58744848	-	chr8:58770647-58771762	1116	492	15	31.5	4.49	29.16	promoter	1204
NM_001024339	Tuba8	chr4	153774510	153791223	+	chr4:153773886-153774892	1007	493	14	31.54	4.49	29.35	promoter	-122
NM_001168353	RT1-M5	chr20	2040422	2038157	-	chr20:2038229-2039147	919	292	14	35.57	4.49	29.11	promoter	1735
NM_001048045	RT1-M5	chr20	2040422	2038157	-	chr20:2038229-2039147	919	292	14	35.57	4.49	29.11	promoter	1735
NM_001134553	Ubn2	chr4	66165844	66233230	+	chr4:66165773-66166863	1091	453	20	37.58	4.46	28.03	promoter	473
NM_001108622	Hipk2	chr4	66624912	66445265	-	chr4:66623309-66625071	1763	1419	31	47.73	4.41	24.91	promoter	723
NM_012701	Adrb1	chr1	277537584	277538985	+	chr1:277538087-277539462	1376	820	21	38.86	4.38	26.51	promoter	1190
NM_001025663	Rbmx	chrX	159891326	159884859	-	chrX:159892946-159893695	750	412	23	41.82	4.38	26.2	promoter	-1994
NM_053997	Kcnc3	chr1	100593668	100607873	+	chr1:100591800-100592681	882	567	13	31.21	4.36	28.91	promoter	-1428
NM_001113751	Cdk2ap1	chr12	37668368	37677065	+	chr12:37667878-37669757	1880	1398	33	57.1	4.35	26.32	promoter	449
NM_001107055	Wnt9b	chr10	91807937	91785892	-	chr10:91807372-91808380	1009	317	15	33.38	4.23	29.12	promoter	62
NM_001109265	Zbtb8b	chr5	147635789	147628898	-	chr5:147635334-147636567	1234	479	18	36.86	4.23	29.55	promoter	-161
NM_001007603	Rps20	chr3	22964229	22964732	+	chr3:22963748-22964728	981	728	16	33.44	4.21	28.89	promoter	8
NM_016998	Cpa1	chr4	57952981	57959109	+	chr4:57951539-57953286	1748	491	30	48.22	4.2	23.29	promoter	-569
NM_001033890	Rtfdc1	chr3	170443894	170473456	+	chr3:170443270-170445280	2011	356	27	42.85	4.19	27.63	promoter	380
NM_001008301	Usp14	chr18	1216379	1178784	-	chr18:1215298-1216224	927	630	14	31.93	4.17	29.13	promoter	619
NM_022945	Lcn1	chr3	4233110	4236905	+	chr3:4231732-4232791	1060	444	15	30.51	4.17	28.3	promoter	-849
NM_001008813	Kb23	chr7	143141589	143135073	-	chr7:143141879-143143465	1587	239	24	46.95	4.17	24.31	promoter	-1082
NM_001107381	Spire1	chr18	63357298	63226556	-	chr18:63356053-63357044	992	386	15	33.5	4.17	28.7	promoter	750
NM_001047861	Pkn3	chr3	8628032	8656191	+	chr3:8627356-8628290	935	394	14	31.56	4.17	29.26	promoter	-210
NM_001000391	Olr423	chr3	21114855	21115842	+	chr3:21112961-21114770	1810	600	30	37.13	4.14	28.83	promoter	-990
NM_080582	Abcb6	chr9	82382228	82373949	-	chr9:82383559-82384811	1253	871	21	40.76	4.12	25.49	promoter	-1956
NM_001047916	Syncrip	chr8	96132738	96107237	-	chr8:96133124-96133936	813	348	14	31.83	4.11	29.3	promoter	-791
NM_001009685	Drg1	chr14	83476568	83460539	-	chr14:83475494-83476895	1402	940	22	31.01	4.06	28.77	promoter	374
NM_001108022	RGD1304624	chr6	75996216	75945888	-	chr6:75996231-75997481	1251	420	21	33.79	4.06	28.4	promoter	-639
NM_053871	Srp54a	chr6	75996642	76034085	+	chr6:75996231-75997481	1251	420	21	33.79	4.06	28.4	promoter	213
NM_001109150	Fam181b	chr1	157920785	157922283	+	chr1:157920808-157921894	1087	306	18	40.68	4	25.71	promoter	565
NM_001108848	Elavl1	chr12	2461501	2502432	+	chr12:2461110-2462489	1380	1070	25	35.4	3.96	28.98	promoter	298
NM_001107814	Il36rn	chr3	1385677	1392275	+	chr3:1386661-1387567	907	300	13	31.29	3.93	28.89	promoter	1436
NM_001107316	Mfhas1	chr16	60208462	60128200	-	chr16:60208455-60210150	1696	1085	24	47.46	3.93	24.81	promoter	-840
NM_001109428	Mrpl20	chr5	173248244	173252775	+	chr5:173248464-173249389	926	628	13	30.45	3.93	28.07	promoter	682
NM_021759	Lypd3	chr1	81499855	81504306	+	chr1:81499187-81500018	832	268	13	34.9	3.93	28.89	promoter	-253
NM_012945	Hbegf	chr18	29340185	29330301	-	chr18:29341305-29342116	812	383	12	30.32	3.87	27.89	promoter	-1525
NM_023026	Agap2	chr7	70364812	70377422	+	chr7:70366248-70367003	756	522	13	32.37	3.84	29.35	promoter	1813
NM_001099470	Vom2r11	chr1	86624214	86604425	-	chr1:86623729-86624921	1193	712	19	31.17	3.82	28.91	promoter	-110
NM_001109223	Wnt16	chr4	49369295	49379703	+	chr4:49367575-49368465	891	599	13	30.8	3.81	28.52	promoter	-1276
NM_001108623	Parp12	chr4	66899982	66848872	-	chr4:66899043-66900941	1899	1165	29	34.96	3.61	28.95	promoter	-9
NM_017080	Hsd11b1	chr13	111972603	111946625	-	chr13:111971552-111972657	1106	708	17	30.11	3.15	27.95	promoter	499
NM_001000588	Olr927	chr7	16304953	16305916	+	chr7:16302071-16303875	1805	793	41	30.43	2.97	28.08	promoter	-1981
NM_001107852	Plxna4	chr4	59883637	59439504	-	chr4:59882306-59884162	1857	634	24	33.99	2.84	28.51	promoter	404

## Sheet: C6P-IP_vs_C6P-Input
The comparison is: C6P-IP_vs_C6P-Input Column A: RefSeq_name: Refseq accession number of the nearest gene to a peak. Column B: Symbol: Gene symbol. Column C: Chr: The chromosome that the transcript lies in. Column D: TSS: The start sites of the transcript. Column E: TTS: The end sites of the transcript. Column F: Strand: The strand of the transcript. Column G: Chr:Start-End: Chr,Start and End of …
Refseq_name	Symbol	Chr	TSS	TTS	Strand	Chr:Start-End	Length	Summit_position	TagCounts_in_peak	-10*LOG(p-value)	Fold_enrichment	FDR(%)	Peak_Classification	Peak_to_TSS
NM_001142652	Neurl1b	chr10	17075139	17048250	-	chr10:17074289-17075171	883	578	16	33.39	7.95	100	promoter	410
NM_054002	Zbtb7a	chr7	11444786	11432045	-	chr7:11444463-11446568	2106	1246	35	46.42	7.69	100	promoter	-729
NM_001107661	Zc2hc1a	chr2	96520175	96484408	-	chr2:96518926-96520072	1147	591	18	31.34	7.38	100	promoter	677
NM_001126082	Anapc11	chr10	109774877	109785877	+	chr10:109773114-109774589	1476	863	23	35.99	7.38	100	promoter	-1026
NM_001109602	Alyref	chr10	109774639	109770875	-	chr10:109773114-109774589	1476	863	23	35.99	7.38	100	promoter	788
NM_001109285	C2cd4c	chr7	12974168	12976330	+	chr7:12972387-12973187	801	311	17	43.05	7.38	100	promoter	-1382
NM_001107017	Traf4	chr10	65424802	65418697	-	chr10:65422879-65423933	1055	533	19	39.25	7.27	100	promoter	1397
NM_001025411	Dnaja4	chr8	59278261	59294003	+	chr8:59278485-59279823	1339	762	22	31.65	7.18	100	promoter	892
NM_001037643	Ube2z	chr10	83888823	83869702	-	chr10:83887869-83888849	981	269	19	43.77	6.81	100	promoter	465
NM_017279	Psma2	chr17	53102324	53091936	-	chr17:53101311-53102352	1042	465	18	35.75	6.81	100	promoter	493
NM_001106116	Mrpl32	chr17	53102533	53105400	+	chr17:53101311-53102352	1042	465	18	35.75	6.81	100	promoter	-702
NM_001010966	Pigv	chr5	151898022	151886133	-	chr5:151896275-151897851	1577	655	26	45.08	6.81	100	promoter	960
NM_031035	Gnai2	chr8	116391307	116370729	-	chr8:116391357-116392885	1529	714	25	42.58	6.81	100	promoter	-813
NM_001168632	Ptprm	chr9	115555261	114846094	-	chr9:115553905-115555474	1570	719	26	45.37	6.81	100	promoter	572
NM_001106625	Erp27	chr4	170912629	170893945	-	chr4:170912560-170913995	1436	795	22	33.28	6.81	100	promoter	-648
NM_031705	Dpys	chr7	78847941	78769917	-	chr7:78847818-78849277	1460	695	22	32.44	6.81	100	promoter	-606
NM_001109372	Alkal2	chr6	49825509	49834894	+	chr6:49825010-49826288	1279	627	20	34.92	6.81	100	promoter	139
NM_030828	Gpc1	chr9	99998274	100026818	+	chr9:99998260-99999166	907	453	17	36.45	6.7	100	promoter	438
NM_001085352	Apoc2	chr1	80593991	80589022	-	chr1:80593418-80594551	1134	815	20	35.85	6.67	100	promoter	7
NM_023104	Aacs	chr12	36555694	36512392	-	chr12:36553592-36555105	1514	725	23	32.85	6.59	100	promoter	1346
NM_001168549	Camsap1	chr3	3434027	3373970	-	chr3:3433014-3434084	1071	725	18	32.95	6.59	100	promoter	479
NM_001044291	U2af1	chr20	10407540	10396651	-	chr20:10406385-10407988	1604	791	31	46.55	6.43	100	promoter	354
NM_001163492	Zswim7	chr10	48599208	48587116	-	chr10:48598822-48600297	1476	817	26	49.46	6.25	100	promoter	-351
NM_001109644	Ttc19	chr10	48599320	48627374	+	chr10:48598822-48600297	1476	817	26	49.46	6.25	100	promoter	239
NM_001107967	Tmem125	chr5	137371824	137373207	+	chr5:137371650-137372994	1345	670	21	32.42	6.25	100	promoter	497
NM_001191627	Fsd2	chr1	143392532	143364866	-	chr1:143392526-143393726	1201	660	19	33.61	6.25	100	promoter	-593
NM_001106848	Rnf7	chr8	104335729	104326718	-	chr8:104333871-104335316	1446	793	22	32.93	6.25	100	promoter	1136
NM_001108118	Itga5	chr7	144993652	144970443	-	chr7:144992338-144993462	1125	385	18	32.22	6.25	100	promoter	753
NM_001008328	Parp3	chr8	115179191	115173444	-	chr8:115178381-115179219	839	320	15	30.55	6.25	100	promoter	392
NM_001108778	Rrp9	chr8	115179898	115188551	+	chr8:115178381-115179219	839	320	15	30.55	6.25	100	promoter	-1099
NM_001271205	Sox4	chr17	37615021	37619727	+	chr17:37615843-37616884	1042	643	18	35.75	6.25	100	promoter	1342
NM_001127527	Yeats4	chr7	60294618	60287476	-	chr7:60294904-60295941	1038	495	18	35.93	6.25	100	promoter	-804
NM_001372112	Igf2bp3	chr4	78879423	78746381	-	chr4:78877866-78879357	1492	856	23	35.4	6.25	100	promoter	812
NM_080885	Cdk5	chr4	7282944	7287427	+	chr4:7283039-7284066	1028	321	18	36.39	6.25	100	promoter	608
NM_175582	Id4	chr17	16695126	16692556	-	chr17:16694481-16695526	1046	639	17	30.94	6.25	100	promoter	123
NM_133583	Ndrg2	chr15	28314459	28305819	-	chr15:28313331-28314317	987	667	17	33.46	6.25	100	promoter	636
NM_001270862	Ndrg2	chr15	28314459	28305819	-	chr15:28313331-28314317	987	667	17	33.46	6.25	100	promoter	636
NM_001270864	Ndrg2	chr15	28313841	28305819	-	chr15:28313331-28314317	987	667	17	33.46	6.25	100	promoter	18
NM_001270863	Ndrg2	chr15	28313841	28305819	-	chr15:28313331-28314317	987	667	17	33.46	6.25	100	promoter	18
NM_001005528	Rps25	chr8	48727345	48729722	+	chr8:48725121-48725840	720	319	13	30.75	6.15	100	promoter	-1865
NM_001003708	Trappc4	chr8	48726956	48723818	-	chr8:48725121-48725840	720	319	13	30.75	6.15	100	promoter	1476
NM_001106002	Polr2b	chr14	33107792	33070103	-	chr14:33108451-33110494	2044	1389	32	40.97	6.15	100	promoter	-1680
NM_001006959	Noa1	chr14	33108139	33124170	+	chr14:33108451-33110494	2044	1389	32	40.97	6.15	100	promoter	1333
NM_053626	Dao	chr12	48373647	48353690	-	chr12:48372909-48374551	1643	1032	27	39.2	6.07	100	promoter	-82
NM_001014193	Rsrp1	chr5	153260929	153264669	+	chr5:153261419-153262586	1168	727	20	37.88	6.04	100	promoter	1073
NM_017204	Map6	chr1	164225933	164292094	+	chr1:164226765-164228067	1303	388	26	55.75	6.04	100	promoter	1482
NM_001108873	Tnfrsf10b	chr15	51433852	51464215	+	chr15:51431768-51433106	1339	700	22	33.38	5.84	100	promoter	-1416
NR_031875	Mir129-1	chr4	56301725	56301797	+	chr4:56300812-56302283	1472	741	24	31.1	5.77	100	promoter	-178
NM_001079888	Mmp28	chr10	70681672	70660690	-	chr10:70680870-70682363	1494	702	26	43.07	5.74	100	promoter	56
NM_001192012	Ankrd7	chr4	45567720	45586054	+	chr4:45567489-45568738	1250	865	23	40.51	5.74	100	promoter	393
NM_001108850	Trappc5	chr12	2228669	2232216	+	chr12:2228088-2229656	1569	680	28	33.43	5.71	100	promoter	202
NM_013096	Hba1	chr10	15603649	15602793	-	chr10:15602583-15604044	1462	625	22	32.37	5.68	100	promoter	336
NM_001007722	Hba-a2	chr10	15603649	15577165	-	chr10:15602583-15604044	1462	625	22	32.37	5.68	100	promoter	336
NM_001008888	Uqcrfs1	chr17	35677983	35682261	+	chr17:35675872-35677129	1258	709	22	40.32	5.68	100	promoter	-1483
NM_001033696	Hnrnpdl	chr14	11199403	11202672	+	chr14:11200675-11201703	1029	665	17	31.64	5.68	100	promoter	1785
NM_001044701	Dennd11	chr4	68597579	68569888	-	chr4:68597050-68598188	1139	563	18	31.66	5.68	100	promoter	-39
NM_001108958	Rtf1	chr3	111478381	111537941	+	chr3:111476372-111477545	1174	474	18	30.31	5.68	100	promoter	-1423
NM_012905	Speg	chr9	82596354	82600826	+	chr9:82595743-82596995	1253	489	20	35.96	5.68	100	promoter	14
NM_001104613	Hnrnpa2b1	chr4	81241281	81237495	-	chr4:81242460-81243543	1084	811	19	38.64	5.68	100	promoter	-1720
NM_001008313	Cbx3	chr4	81244497	81257898	+	chr4:81242460-81243543	1084	811	19	38.64	5.68	100	promoter	-1496
NM_053334	Camlg	chr17	9534634	9523807	-	chr17:9533503-9534980	1478	874	24	34.39	5.64	100	promoter	393
NM_001107429	Fcsk	chr19	43338170	43357822	+	chr19:43337863-43338883	1021	746	17	31.33	5.59	100	promoter	202
NM_017258	Btg1	chr7	37812830	37815088	+	chr7:37812788-37814060	1273	783	19	30.18	5.59	100	promoter	593
NM_001106873	Slc25a23	chr9	9988056	10001962	+	chr9:9987938-9988971	1034	421	17	30.79	5.59	100	promoter	398
NM_001127532	Txndc11	chr10	4578468	4635954	+	chr10:4578314-4579641	1328	543	25	34.06	5.56	100	promoter	509
NM_031828	Kcnma1	chr15	344202	1048847	+	chr15:343521-344648	1128	525	20	35.28	5.55	100	promoter	-118
NM_173330	Zfp689	chr1	198900364	198893999	-	chr1:198899615-198900613	999	322	17	31.49	5.49	100	promoter	251
NM_001011920	Sugp1	chr16	21131795	21100922	-	chr16:21131583-21133123	1541	789	24	34.92	5.4	100	promoter	-557
NM_001277306	Mau2	chr16	21132146	21137188	+	chr16:21131583-21133123	1541	789	24	34.92	5.4	100	promoter	206
NM_001106077	Mau2	chr16	21132146	21163257	+	chr16:21131583-21133123	1541	789	24	34.92	5.4	100	promoter	206
NM_001105936	Iscu	chr12	48627297	48621453	-	chr12:48624650-48626470	1821	674	29	34.38	5.37	100	promoter	1738
NM_001108324	Ranbp1	chr11	86890584	86898818	+	chr11:86891185-86893041	1857	310	29	31.64	5.24	100	promoter	1528
NM_001011895	Trmt2a	chr11	86890282	86885672	-	chr11:86891185-86893041	1857	310	29	31.64	5.24	100	promoter	-1830
NM_001024899	Sufu	chr1	266143817	266239017	+	chr1:266143817-266145072	1256	403	22	30.85	5.21	100	promoter	627
NM_001106364	Actr1a	chr1	266142538	266123869	-	chr1:266143817-266145072	1256	403	22	30.85	5.21	100	promoter	-1906
NM_212500	Gnl1	chr20	3299494	3290542	-	chr20:3300036-3301026	991	690	18	33.35	5.13	100	promoter	-1036
NM_212544	Prr3	chr20	3300246	3307262	+	chr20:3300036-3301026	991	690	18	33.35	5.13	100	promoter	284
NM_001039032	Lemd2	chr20	6556350	6545082	-	chr20:6557841-6558830	990	323	17	33.32	5.11	100	promoter	-1985
NM_175584	Taar6	chr1	22536198	22537236	+	chr1:22537212-22538100	889	622	16	33.11	5.11	100	promoter	1457
NM_001109632	Lypd8	chr10	43817946	43828811	+	chr10:43818582-43819535	954	596	16	30.21	5.11	100	promoter	1112
NR_110714	LOC102549772	chr11	72118230	72115358	-	chr11:72119244-72120391	1148	682	18	31.31	5.11	100	promoter	-1587
NM_001135849	Ppp6r1	chr1	72757880	72784490	+	chr1:72757703-72758930	1228	862	21	37	5.11	100	promoter	436
NM_001106829	Pias1	chr8	67869015	67771719	-	chr8:67868007-67869229	1223	759	19	32.75	5.11	100	promoter	398
NM_013026	Sdc1	chr6	33885575	33908038	+	chr6:33885441-33886694	1254	762	19	31.57	5.11	100	promoter	492
NM_017035	Plcd1	chr8	127782070	127753517	-	chr8:127779623-127780564	942	304	17	35.53	5.11	100	promoter	1977
NM_134406	Pacs1	chr1	220644736	220515117	-	chr1:220643939-220645860	1922	416	28	40.58	5.11	100	promoter	-163
NM_001024989	Trex1	chr8	117797427	117796126	-	chr8:117798886-117799924	1039	305	17	31.23	5.11	100	promoter	-1977
NM_001024355	Ccdc134	chr7	123364311	123376236	+	chr7:123361842-123363528	1687	319	26	40.78	5.11	100	promoter	-1627
NM_001109150	Fam181b	chr1	157920785	157922283	+	chr1:157920645-157921963	1319	813	21	33.38	5.11	100	promoter	518
NM_001106782	Mrpl42	chr7	36597462	36573653	-	chr7:36596566-36597560	995	317	17	33.1	5.11	100	promoter	400
NM_001190238	Psap	chr20	29831313	29856876	+	chr20:29831179-29832227	1049	773	17	30.18	5.03	100	promoter	389
NM_013013	Psap	chr20	29831313	29856876	+	chr20:29831179-29832227	1049	773	17	30.18	5.03	100	promoter	389
NM_001190236	Psap	chr20	29831313	29856876	+	chr20:29831179-29832227	1049	773	17	30.18	5.03	100	promoter	389
NM_001190237	Psap	chr20	29831313	29856876	+	chr20:29831179-29832227	1049	773	17	30.18	5.03	100	promoter	389
NM_031063	Mvk	chr12	47920457	47904265	-	chr12:47918278-47920735	2458	741	42	32.22	5	100	promoter	951
NM_031645	Ramp1	chr9	98313631	98364205	+	chr9:98312802-98314894	2093	1424	36	48.22	4.96	100	promoter	216
NM_001014122	Mif4gd	chr10	104163634	104159170	-	chr10:104162510-104163991	1482	768	23	33.99	4.95	100	promoter	384
NM_001107603	Fbxl15	chr1	266075781	266078023	+	chr1:266076055-266077498	1444	985	26	34.66	4.84	100	promoter	995
NM_013146	Cald1	chr4	62221010	62290229	+	chr4:62220535-62222531	1997	1616	37	35.7	4.62	100	promoter	522
NR_037330	Mir3553	chr4	57463571	57463677	+	chr4:57464288-57466567	2280	1605	36	34.67	4.52	100	promoter	1856
NR_031901	Mir183	chr4	57463678	57463568	-	chr4:57464288-57466567	2280	1605	36	34.67	4.52	100	promoter	-1749
NR_031854	Mir96	chr4	57463471	57463365	-	chr4:57464288-57466567	2280	1605	36	34.67	4.52	100	promoter	-1956
NM_001114391	Rpl7a	chr1	166282850	166281998	-	chr1:166282877-166284520	1644	1024	39	33.06	4.5	100	promoter	-848
NM_198760	Slc16a6	chr10	97756521	97735555	-	chr10:97756194-97757389	1196	315	19	33.09	4.48	100	promoter	-270
NM_001100756	Ttc7a	chr6	10912382	11014279	+	chr6:10911332-10912972	1641	1276	26	40.44	4.4	100	promoter	-231
NM_001191104	Tmem223	chr1	224970806	224972168	+	chr1:224971089-224972756	1668	1370	27	41.33	4.24	100	promoter	1116
NM_001107446	Pdzd8	chr1	280515650	280458040	-	chr1:280514330-280516190	1861	629	26	34.02	3.97	100	promoter	391
NM_001134994	Tpk1	chr4	73174179	72792251	-	chr4:73171230-73173723	2494	2147	41	31.13	3.85	100	promoter	1703
NM_001105907	Trrap	chr12	11627563	11537949	-	chr12:11624405-11626989	2585	305	47	30.06	3.65	100	promoter	1867
NM_019159	Syn2	chr4	147037178	147187697	+	chr4:147036776-147038449	1674	645	26	35.03	3.59	100	promoter	434
NM_001034020	Syn2	chr4	147037178	147195096	+	chr4:147036776-147038449	1674	645	26	35.03	3.59	100	promoter	434
