# Supplementary material for: Calcitonin gene‐related peptide induces the histone H3 lysine 9 acetylation in astrocytes associated with neuroinflammation in rats with neuropathic pain
Source: CNS Neurosci Ther. 2021 Aug 16;27(11):1409–24. doi: 10.1111/cns.13720 (PMC8504526; doi:10.1111/cns.13720)
Supplement: Supplementary file 3 — Table S2 [file CNS-27-1409-s002.xls]

## Sheet: BP
#Column "GO.ID" stands for the ID of gene ontology term
#Column "Term" stands for the name of gene ontology term
#Column "Ontology" stands for the ontology of GOID belongs to
#Column "Count" stands for the number of DE genes associated with the listed GOID
#Column "Pop.Hits" stands for the number of background population genes associated with the listed GOID
#Column "List.Total" stands for the total number of DE genes
#Column "Pop.Total" stands for the total number of background population genes
#Column "Fold.Enrichment" stands for the Fold Enrichment value of the GOID, it equals (Count/Pop.Hits)/(List.Total/Pop.Total)
#Column "Pvalue" stands for the significance testing value of the GOID
#Column "FDR" stands for the false discovery rate of the GOID, using Benjamini & Hochberg (1995) method
#Column "Enrichment.Score" stands for the Enrichment Score value of the GOID, it equals (-log10(Pvalue))
#Column "Gene.Ratio" stands for the Gene Ratio value genes associated with the GOID, it equals (Count/List.Total)
#Column "GENES" stands for the DE genes associated with the GOID
GO.ID	Term	Ontology	Count	Pop.Hits	List.Total	Pop.Total	Fold.Enrichment	Pvalue	FDR	Enrichment.Score	Gene.Ratio	GENES
GO:0006501	autophagy of nucleus	Biological process	2	10	78	17804	45.6513	0.000833481	1	3.0791	0.025641	ATG4C//ATG12
GO:0043687	post-translational protein modification	Biological process	2	27	78	17804	16.9079	0.00619518	1	2.20795	0.025641	ATG4C//ATG12
GO:0032786	positive regulation of DNA-templated transcription, elongation	Biological process	2	29	78	17804	15.7418	0.00712553	1	2.14718	0.025641	SUPT4H1//ALYREF
GO:0048246	macrophage chemotaxis	Biological process	2	36	78	17804	12.6809	0.0108405	1	1.96495	0.025641	MMP28//CX3CR1
GO:1905517	macrophage migration	Biological process	2	40	78	17804	11.4128	0.0132712	1	1.87709	0.025641	MMP28//CX3CR1
GO:0044238	primary metabolic process	Biological process	53	9808	78	17804	1.23344	0.0139653	1	1.85495	0.679487	ALYREF//ACSBG1//MTHFD1//SUPT4H1//BACH2//HESX1//ITGA1//ERCC8//UBE2T//UBE3A//U2AF1//C1D//POLR2B//NOBOX//ANAPC11//HAGH//LOC502618//OMA1//GALE//ACPP//DCK//MUTYH//TRIP4//ISL2//PTBP2//NOLC1//ATG4C//ATG12//MMP11//PRSS3//SENP7//DNPEP//MMP28//MBTPS1//PSMC2//ACMSD//OAT//FADS2//DEGS1//SQLE//OPN5//DNAJB2//NOA1//TOE1//LARGE2//MTMR14//DAZAP1//UGT2B1//HCRTR1//GCGR//FAM161A//CSN2//KCNK2
GO:0044281	small molecule metabolic process	Biological process	15	1874	78	17804	1.82703	0.0150329	1	1.82296	0.192308	ACSBG1//MTHFD1//OMA1//GALE//ACPP//DCK//ACMSD//OAT//DEGS1//FADS2//SQLE//MBTPS1//HAGH//UGT2B1//GCGR
GO:0044743	protein transmembrane import into intracellular organelle	Biological process	2	44	78	17804	10.3753	0.0159154	1	1.79818	0.025641	PEX16//TIMM21
GO:0032784	regulation of DNA-templated transcription, elongation	Biological process	2	45	78	17804	10.1447	0.0166089	1	1.77966	0.025641	SUPT4H1//ALYREF
GO:0009112	nucleobase metabolic process	Biological process	2	46	78	17804	9.92419	0.0173151	1	1.76158	0.025641	ACPP//MTHFD1
GO:0046394	carboxylic acid biosynthetic process	Biological process	5	347	78	17804	3.289	0.0181128	1	1.74201	0.0641026	MTHFD1//DEGS1//FADS2//OAT//ACMSD
GO:0016053	organic acid biosynthetic process	Biological process	5	349	78	17804	3.27015	0.0185196	1	1.73237	0.0641026	MTHFD1//DEGS1//FADS2//OAT//ACMSD
GO:0071704	organic substance metabolic process	Biological process	54	10212	78	17804	1.207	0.020933	1	1.67917	0.692308	ALYREF//ACSBG1//MTHFD1//SUPT4H1//BACH2//HESX1//ITGA1//ERCC8//UBE2T//UBE3A//U2AF1//C1D//POLR2B//NOBOX//ANAPC11//HAGH//LOC502618//OMA1//GALE//ACPP//DCK//MUTYH//TRIP4//ISL2//PTBP2//NOLC1//ATG4C//ATG12//MMP11//PRSS3//SENP7//DNPEP//MMP28//MBTPS1//PSMC2//ACMSD//OAT//FADS2//DEGS1//ANK1//SQLE//OPN5//DNAJB2//NOA1//TOE1//LARGE2//MTMR14//DAZAP1//UGT2B1//HCRTR1//GCGR//FAM161A//CSN2//KCNK2
GO:0008152	metabolic process	Biological process	56	10698	78	17804	1.19484	0.0210963	1	1.67579	0.717949	ALYREF//ACSBG1//ATG4C//ATG12//MTHFD1//SUPT4H1//BACH2//HESX1//ITGA1//ERCC8//UBE2T//UBE3A//U2AF1//C1D//OMA1//POLR2B//NOBOX//ANAPC11//HAGH//LOC502618//GALE//SQLE//DEGS1//FADS2//UQCRFS1//ACPP//DCK//MUTYH//TRIP4//ISL2//PTBP2//NOLC1//MMP11//PRSS3//SENP7//DNPEP//MMP28//MBTPS1//PSMC2//ACMSD//OAT//ANK1//AKAP3//UGT2B1//OPN5//DNAJB2//NOA1//TOE1//LARGE2//MTMR14//DAZAP1//HCRTR1//GCGR//FAM161A//CSN2//KCNK2
GO:0070936	protein K48-linked ubiquitination	Biological process	2	52	78	17804	8.77909	0.0218128	1	1.66129	0.025641	UBE2T//UBE3A
GO:0008585	female gonad development	Biological process	3	143	78	17804	4.7886	0.0249189	1	1.60347	0.0384615	UBE3A//NOBOX//ACSBG1
GO:0065002	intracellular protein transmembrane transport	Biological process	2	56	78	17804	8.15201	0.0250507	1	1.60118	0.025641	PEX16//TIMM21
GO:0005996	monosaccharide metabolic process	Biological process	4	257	78	17804	3.55263	0.0263397	1	1.57939	0.0512821	OMA1//GALE//UGT2B1//GCGR
GO:0046545	development of primary female sexual characteristics	Biological process	3	149	78	17804	4.59577	0.0276959	1	1.55758	0.0384615	UBE3A//NOBOX//ACSBG1
GO:0072527	pyrimidine-containing compound metabolic process	Biological process	2	60	78	17804	7.60855	0.0284714	1	1.54559	0.025641	DCK//ACPP
GO:0006354	DNA-templated transcription, elongation	Biological process	2	63	78	17804	7.24624	0.0311527	1	1.5065	0.025641	SUPT4H1//ALYREF
GO:0071806	protein transmembrane transport	Biological process	2	65	78	17804	7.02327	0.0329937	1	1.48157	0.025641	PEX16//TIMM21
GO:1901607	alpha-amino acid biosynthetic process	Biological process	2	65	78	17804	7.02327	0.0329937	1	1.48157	0.025641	MTHFD1//OAT
GO:0007033	vacuole organization	Biological process	3	162	78	17804	4.22697	0.0342559	1	1.46526	0.0384615	ATG4C//ATG12//MBTPS1
GO:0006508	proteolysis	Biological process	13	1712	78	17804	1.73326	0.0343189	1	1.46447	0.166667	PSMC2//UBE3A//OMA1//DNAJB2//ERCC8//CSN2//MMP11//PRSS3//SENP7//DNPEP//MMP28//ATG4C//MBTPS1
GO:0030433	ubiquitin-dependent ERAD pathway	Biological process	2	67	78	17804	6.81362	0.0348764	1	1.45747	0.025641	PSMC2//DNAJB2
GO:0046660	female sex differentiation	Biological process	3	166	78	17804	4.12512	0.0364228	1	1.43863	0.0384615	UBE3A//NOBOX//ACSBG1
GO:0008652	cellular amino acid biosynthetic process	Biological process	2	69	78	17804	6.61613	0.0368	1	1.43415	0.025641	MTHFD1//OAT
GO:0072384	organelle transport along microtubule	Biological process	2	70	78	17804	6.52161	0.0377768	1	1.42277	0.025641	RHOT2//AP3S1
GO:0005975	carbohydrate metabolic process	Biological process	6	568	78	17804	2.41116	0.0382267	1	1.41763	0.0769231	OMA1//GALE//UGT2B1//GCGR//HAGH//LOC502618
GO:0097529	myeloid leukocyte migration	Biological process	3	174	78	17804	3.93546	0.0409637	1	1.3876	0.0384615	MMP28//ITGA1//CX3CR1
GO:0009396	folic acid-containing compound biosynthetic process	Biological process	1	10	78	17804	22.8256	0.0429673	1	1.36686	0.0128205	MTHFD1
GO:0014029	neural crest formation	Biological process	1	10	78	17804	22.8256	0.0429673	1	1.36686	0.0128205	NOLC1
GO:0018298	protein-chromophore linkage	Biological process	1	10	78	17804	22.8256	0.0429673	1	1.36686	0.0128205	OPN5
GO:0018879	biphenyl metabolic process	Biological process	1	10	78	17804	22.8256	0.0429673	1	1.36686	0.0128205	UGT2B1
GO:0048934	peripheral nervous system neuron differentiation	Biological process	1	10	78	17804	22.8256	0.0429673	1	1.36686	0.0128205	TBCE
GO:0048935	peripheral nervous system neuron development	Biological process	1	10	78	17804	22.8256	0.0429673	1	1.36686	0.0128205	TBCE
GO:0052803	imidazole-containing compound metabolic process	Biological process	1	10	78	17804	22.8256	0.0429673	1	1.36686	0.0128205	MTHFD1
GO:0071600	otic vesicle morphogenesis	Biological process	1	10	78	17804	22.8256	0.0429673	1	1.36686	0.0128205	HESX1
GO:0006766	vitamin metabolic process	Biological process	2	76	78	17804	6.00675	0.0438426	1	1.3581	0.025641	ACMSD//ACPP
GO:0019752	carboxylic acid metabolic process	Biological process	8	907	78	17804	2.01329	0.044631	1	1.35036	0.102564	ACSBG1//MTHFD1//ACMSD//OAT//DEGS1//FADS2//HAGH//UGT2B1
GO:0002281	macrophage activation involved in immune response	Biological process	1	11	78	17804	20.7506	0.0471625	1	1.3264	0.0128205	CX3CR1
GO:0002676	regulation of chronic inflammatory response	Biological process	1	11	78	17804	20.7506	0.0471625	1	1.3264	0.0128205	CX3CR1
GO:0006012	galactose metabolic process	Biological process	1	11	78	17804	20.7506	0.0471625	1	1.3264	0.0128205	GALE
GO:0006283	transcription-coupled nucleotide-excision repair	Biological process	1	11	78	17804	20.7506	0.0471625	1	1.3264	0.0128205	ERCC8
GO:0006560	proline metabolic process	Biological process	1	11	78	17804	20.7506	0.0471625	1	1.3264	0.0128205	OAT
GO:0006591	ornithine metabolic process	Biological process	1	11	78	17804	20.7506	0.0471625	1	1.3264	0.0128205	OAT
GO:0006750	glutathione biosynthetic process	Biological process	1	11	78	17804	20.7506	0.0471625	1	1.3264	0.0128205	HAGH
GO:0006857	oligopeptide transport	Biological process	1	11	78	17804	20.7506	0.0471625	1	1.3264	0.0128205	SLC26A6
GO:0034214	protein hexamerization	Biological process	1	11	78	17804	20.7506	0.0471625	1	1.3264	0.0128205	OAT
GO:0035999	tetrahydrofolate interconversion	Biological process	1	11	78	17804	20.7506	0.0471625	1	1.3264	0.0128205	MTHFD1
GO:0046085	adenosine metabolic process	Biological process	1	11	78	17804	20.7506	0.0471625	1	1.3264	0.0128205	ACPP
GO:0071377	cellular response to glucagon stimulus	Biological process	1	11	78	17804	20.7506	0.0471625	1	1.3264	0.0128205	GCGR
GO:0090084	negative regulation of inclusion body assembly	Biological process	1	11	78	17804	20.7506	0.0471625	1	1.3264	0.0128205	DNAJB2
GO:0044272	sulfur compound biosynthetic process	Biological process	2	80	78	17804	5.70641	0.0480738	1	1.31809	0.025641	HAGH//MTHFD1
