# Supplementary material for: Calcitonin gene‐related peptide induces the histone H3 lysine 9 acetylation in astrocytes associated with neuroinflammation in rats with neuropathic pain
Source: CNS Neurosci Ther. 2021 Aug 16;27(11):1409–24. doi: 10.1111/cns.13720 (PMC8504526; doi:10.1111/cns.13720)
Supplement: Supplementary file 4 — Table S3 [file CNS-27-1409-s004.xls]

## Sheet: BP
#Column "GO.ID" stands for the ID of gene ontology term
#Column "Term" stands for the name of gene ontology term
#Column "Ontology" stands for the ontology of GOID belongs to
#Column "Count" stands for the number of DE genes associated with the listed GOID
#Column "Pop.Hits" stands for the number of background population genes associated with the listed GOID
#Column "List.Total" stands for the total number of DE genes
#Column "Pop.Total" stands for the total number of background population genes
#Column "Fold.Enrichment" stands for the Fold Enrichment value of the GOID, it equals (Count/Pop.Hits)/(List.Total/Pop.Total)
#Column "Pvalue" stands for the significance testing value of the GOID
#Column "FDR" stands for the false discovery rate of the GOID, using Benjamini & Hochberg (1995) method
#Column "Enrichment.Score" stands for the Enrichment Score value of the GOID, it equals (-log10(Pvalue))
#Column "Gene.Ratio" stands for the Gene Ratio value genes associated with the GOID, it equals (Count/List.Total)
#Column "GENES" stands for the DE genes associated with the GOID
GO.ID	Term	Ontology	Count	Pop.Hits	List.Total	Pop.Total	Fold.Enrichment	Pvalue	FDR	Enrichment.Score	Gene.Ratio	GENES
GO:0043433	negative regulation of DNA binding transcription factor activity	Biological process	4	167	35	17804	12.1841	0.000311625	0.679751	3.50637	0.114286	CAT//GFI1//HMOX1//HNF4A
GO:0060395	SMAD protein signal transduction	Biological process	3	74	35	17804	20.6224	0.00041	0.679751	3.38722	0.0857143	MAGI2//HNF4A//INHBA
GO:2001241	positive regulation of extrinsic apoptotic signaling pathway in absence of ligand	Biological process	2	16	35	17804	63.5857	0.000442797	0.679751	3.3538	0.0571429	RET//INHBA
GO:0020027	hemoglobin metabolic process	Biological process	2	17	35	17804	59.8454	0.000501217	0.679751	3.29997	0.0571429	INHBA//CAT
GO:0051090	regulation of DNA binding transcription factor activity	Biological process	5	393	35	17804	6.47183	0.000961193	0.989008	3.01719	0.142857	CAT//GFI1//HMOX1//HNF4A//TAF6L
GO:0051094	positive regulation of developmental process	Biological process	9	1459	35	17804	3.13788	0.00162217	0.989008	2.7899	0.257143	MAGI2//RET//GFI1//SYAP1//INHBA//HMOX1//DVL3//PRL8A2//NSMF
GO:0034284	response to monosaccharide	Biological process	4	291	35	17804	6.99224	0.00245598	0.989008	2.60978	0.114286	HNF4A//APOM//CAT//MYT1
GO:0035307	positive regulation of protein dephosphorylation	Biological process	2	38	35	17804	26.7729	0.00252462	0.989008	2.5978	0.0571429	MAGI2//NSMF
GO:0071371	cellular response to gonadotropin stimulus	Biological process	2	38	35	17804	26.7729	0.00252462	0.989008	2.5978	0.0571429	INHBA//NSMF
GO:0120035	regulation of plasma membrane bounded cell projection organization	Biological process	6	733	35	17804	4.16387	0.0027881	0.989008	2.55469	0.171429	MAGI2//RET//GFI1//HNF4A//NSMF//DVL3
GO:0031344	regulation of cell projection organization	Biological process	6	742	35	17804	4.11336	0.00296272	0.989008	2.52831	0.171429	MAGI2//RET//GFI1//HNF4A//NSMF//DVL3
GO:0032924	activin receptor signaling pathway	Biological process	2	43	35	17804	23.6598	0.00322296	0.989008	2.49174	0.0571429	MAGI2//INHBA
GO:0006732	coenzyme metabolic process	Biological process	4	314	35	17804	6.48007	0.00322975	0.989008	2.49083	0.114286	HNF4A//AASS//DMGDH//BHMT2
GO:0072073	kidney epithelium development	Biological process	3	155	35	17804	9.84553	0.00345327	0.989008	2.46177	0.0857143	CAT//RET//MAGI2
GO:1901564	organonitrogen compound metabolic process	Biological process	21	6441	35	17804	1.6585	0.00347025	0.989008	2.45964	0.6	RET//DVL3//HSPA14//CCIN//MED21//FUT9//DMGDH//HNF4A//HMOX1//PLGRKT//INHBA//AASS//CAT//MAGI2//BHMT2//NSMF//APOM//TAF6L//CHST14//GFI1//SYAP1
GO:0009743	response to carbohydrate	Biological process	4	325	35	17804	6.26075	0.00365292	0.989008	2.43736	0.114286	HNF4A//APOM//CAT//MYT1
GO:0045597	positive regulation of cell differentiation	Biological process	7	1048	35	17804	3.39771	0.00377821	0.989008	2.42271	0.2	MAGI2//RET//GFI1//SYAP1//INHBA//DVL3//NSMF
GO:1901700	response to oxygen-containing compound	Biological process	10	1999	35	17804	2.5447	0.00407004	0.989008	2.3904	0.285714	CAT//HNF4A//APOM//NSMF//SYAP1//HMOX1//MYT1//GFI1//RET//INHBA
GO:2001236	regulation of extrinsic apoptotic signaling pathway	Biological process	3	165	35	17804	9.24883	0.00411517	0.989008	2.38561	0.0857143	HMOX1//RET//INHBA
GO:0031175	neuron projection development	Biological process	7	1066	35	17804	3.34034	0.00415113	0.989008	2.38183	0.2	PLPPR4//MAGI2//RET//GFI1//NSMF//DVL3//CDNF
GO:0007164	establishment of tissue polarity	Biological process	2	49	35	17804	20.7627	0.00416647	0.989008	2.38023	0.0571429	DVL3//HNF4A
GO:0009066	aspartate family amino acid metabolic process	Biological process	2	49	35	17804	20.7627	0.00416647	0.989008	2.38023	0.0571429	AASS//BHMT2
GO:0032350	regulation of hormone metabolic process	Biological process	2	49	35	17804	20.7627	0.00416647	0.989008	2.38023	0.0571429	GFI1//MYT1
GO:0051187	cofactor catabolic process	Biological process	2	49	35	17804	20.7627	0.00416647	0.989008	2.38023	0.0571429	HMOX1//CAT
GO:2001239	regulation of extrinsic apoptotic signaling pathway in absence of ligand	Biological process	2	51	35	17804	19.9485	0.00450612	0.989008	2.3462	0.0571429	RET//INHBA
GO:0046425	regulation of JAK-STAT cascade	Biological process	3	172	35	17804	8.87243	0.00462144	0.989008	2.33522	0.0857143	RET//HNF4A//PRL8A2
GO:1904892	regulation of STAT cascade	Biological process	3	174	35	17804	8.77044	0.00477271	0.989008	2.32123	0.0857143	RET//HNF4A//PRL8A2
GO:0035306	positive regulation of dephosphorylation	Biological process	2	53	35	17804	19.1957	0.00485819	0.989008	2.31353	0.0571429	MAGI2//NSMF
GO:0010975	regulation of neuron projection development	Biological process	5	573	35	17804	4.43879	0.0049551	0.989008	2.30495	0.142857	MAGI2//RET//GFI1//NSMF//DVL3
GO:0010562	positive regulation of phosphorus metabolic process	Biological process	7	1125	35	17804	3.16516	0.00557408	0.989008	2.25383	0.2	DVL3//INHBA//MAGI2//RET//NSMF//SYAP1//HNF4A
GO:0045937	positive regulation of phosphate metabolic process	Biological process	7	1125	35	17804	3.16516	0.00557408	0.989008	2.25383	0.2	DVL3//INHBA//MAGI2//RET//NSMF//SYAP1//HNF4A
GO:0007259	JAK-STAT cascade	Biological process	3	187	35	17804	8.16073	0.00582931	0.989008	2.23438	0.0857143	RET//HNF4A//PRL8A2
GO:0097696	STAT cascade	Biological process	3	189	35	17804	8.07438	0.00600331	0.989008	2.22161	0.0857143	RET//HNF4A//PRL8A2
GO:0060429	epithelium development	Biological process	7	1151	35	17804	3.09366	0.00630737	0.989008	2.20015	0.2	CAT//RET//INHBA//GFI1//DVL3//HNF4A//MAGI2
GO:2001238	positive regulation of extrinsic apoptotic signaling pathway	Biological process	2	61	35	17804	16.6782	0.00638861	0.989008	2.19459	0.0571429	RET//INHBA
GO:0042221	response to chemical	Biological process	19	5816	35	17804	1.6618	0.00666034	0.989008	2.1765	0.542857	CAT//HSPA14//HNF4A//PLGRKT//RET//INHBA//DVL3//APOM//ASAH1//NSMF//HMOX1//SYAP1//MAGI2//OLR1660//OLR1749//OLR408//OLR152//MYT1//GFI1
GO:0023051	regulation of signaling	Biological process	13	3262	35	17804	2.02726	0.0067308	0.989008	2.17193	0.371429	HNF4A//RET//PRL8A2//INHBA//CDNF//CAT//MAGI2//GFI1//DVL3//NSMF//MYT1//HMOX1//SDCBP2
GO:0030182	neuron differentiation	Biological process	8	1483	35	17804	2.74409	0.00699257	0.989008	2.15536	0.228571	PLPPR4//MAGI2//RET//GFI1//INHBA//CDNF//NSMF//DVL3
GO:0007423	sensory organ development	Biological process	5	623	35	17804	4.08255	0.00702693	0.989008	2.15323	0.142857	GFI1//PLPPR4//RET//INHBA//DVL3
GO:1901607	alpha-amino acid biosynthetic process	Biological process	2	65	35	17804	15.6519	0.00722579	0.989008	2.14111	0.0571429	AASS//BHMT2
GO:0031401	positive regulation of protein modification process	Biological process	7	1182	35	17804	3.01252	0.00727449	0.989008	2.1382	0.2	DVL3//INHBA//MAGI2//RET//NSMF//SYAP1//HNF4A
GO:0120036	plasma membrane bounded cell projection organization	Biological process	8	1498	35	17804	2.71661	0.0074217	0.989008	2.1295	0.228571	PLPPR4//MAGI2//RET//GFI1//CDNF//HNF4A//NSMF//DVL3
GO:1901605	alpha-amino acid metabolic process	Biological process	3	205	35	17804	7.44418	0.007508	0.989008	2.12448	0.0857143	HNF4A//AASS//BHMT2
GO:0034698	response to gonadotropin	Biological process	2	67	35	17804	15.1846	0.00766204	0.989008	2.11566	0.0571429	NSMF//INHBA
GO:0032835	glomerulus development	Biological process	2	68	35	17804	14.9613	0.00788454	0.989008	2.10322	0.0571429	MAGI2//RET
GO:0048666	neuron development	Biological process	7	1201	35	17804	2.96486	0.00791997	0.989008	2.10128	0.2	PLPPR4//MAGI2//RET//GFI1//CDNF//NSMF//DVL3
GO:0008652	cellular amino acid biosynthetic process	Biological process	2	69	35	17804	14.7445	0.00810995	0.989008	2.09098	0.0571429	AASS//BHMT2
GO:0016051	carbohydrate biosynthetic process	Biological process	3	211	35	17804	7.2325	0.00812479	0.989008	2.09019	0.0857143	HNF4A//NANS//CHST14
GO:0030030	cell projection organization	Biological process	8	1527	35	17804	2.66502	0.00830836	0.989008	2.08048	0.228571	PLPPR4//MAGI2//RET//GFI1//CDNF//HNF4A//NSMF//DVL3
GO:0032270	positive regulation of cellular protein metabolic process	Biological process	8	1528	35	17804	2.66328	0.00834032	0.989008	2.07882	0.228571	DVL3//RET//PLGRKT//INHBA//MAGI2//NSMF//SYAP1//HNF4A
GO:0034605	cellular response to heat	Biological process	2	71	35	17804	14.3292	0.0085694	0.989008	2.06705	0.0571429	HMOX1//HSPA14
GO:0048598	embryonic morphogenesis	Biological process	5	657	35	17804	3.87128	0.00874448	0.989008	2.05827	0.142857	INHBA//RET//HNF4A//GFI1//DVL3
GO:0032387	negative regulation of intracellular transport	Biological process	2	73	35	17804	13.9366	0.00904032	0.989008	2.04382	0.0571429	HNF4A//HMOX1
GO:0046686	response to cadmium ion	Biological process	2	75	35	17804	13.565	0.00952262	0.989008	2.02124	0.0571429	HMOX1//CAT
GO:0048839	inner ear development	Biological process	3	224	35	17804	6.81276	0.00956168	0.989008	2.01947	0.0857143	GFI1//DVL3//PLPPR4
GO:0070887	cellular response to chemical stimulus	Biological process	12	3009	35	17804	2.02866	0.009668	0.989008	2.01466	0.342857	HNF4A//NSMF//HMOX1//SYAP1//HSPA14//MAGI2//MYT1//GFI1//RET//CAT//INHBA//APOM
GO:0097191	extrinsic apoptotic signaling pathway	Biological process	3	227	35	17804	6.72272	0.00991304	0.989008	2.00379	0.0857143	HMOX1//RET//INHBA
GO:0065009	regulation of molecular function	Biological process	12	3029	35	17804	2.01526	0.0101879	0.989008	1.99191	0.342857	RET//PRL8A2//INHBA//CDNF//GFI1//CAT//MAGI2//DVL3//HMOX1//HNF4A//TAF6L//SYAP1
GO:0038034	signal transduction in absence of ligand	Biological process	2	78	35	17804	13.0432	0.0102672	0.989008	1.98855	0.0571429	RET//INHBA
GO:0097192	extrinsic apoptotic signaling pathway in absence of ligand	Biological process	2	78	35	17804	13.0432	0.0102672	0.989008	1.98855	0.0571429	RET//INHBA
GO:0032502	developmental process	Biological process	19	6047	35	17804	1.59832	0.0105734	0.989008	1.97578	0.542857	HMOX1//INHBA//CAT//RET//MED21//DVL3//HNF4A//CCIN//TMSB10//FUT9//PLPPR4//MYT1//GFI1//MAGI2//ASAH1//PRL8A2//CDNF//SYAP1//NSMF
GO:0006637	acyl-CoA metabolic process	Biological process	2	80	35	17804	12.7171	0.0107775	0.989008	1.96748	0.0571429	AASS//HNF4A
GO:0035383	thioester metabolic process	Biological process	2	80	35	17804	12.7171	0.0107775	0.989008	1.96748	0.0571429	HNF4A//AASS
GO:0007275	multicellular organism development	Biological process	17	5177	35	17804	1.6704	0.0114997	0.989008	1.93931	0.485714	HMOX1//INHBA//CAT//RET//MED21//DVL3//FUT9//PLPPR4//MYT1//HNF4A//MAGI2//GFI1//ASAH1//PRL8A2//CDNF//NSMF//CCIN
GO:0071704	organic substance metabolic process	Biological process	27	10212	35	17804	1.34494	0.0120434	0.989008	1.91925	0.771429	E2F6//GFI1//RET//DVL3//MAGI2//HSPA14//HNF4A//TAF6L//MYT1//CCIN//MED21//INHBA//FUT9//DMGDH//ASAH1//CAT//HMOX1//PLPPR4//PLGRKT//NANS//CHST14//AASS//BHMT2//NSMF//APOM//SYAP1//SLF2
GO:0048856	anatomical structure development	Biological process	18	5657	35	17804	1.61859	0.0121492	0.989008	1.91545	0.514286	HMOX1//INHBA//CAT//RET//MED21//DVL3//HNF4A//CCIN//TMSB10//FUT9//PLPPR4//MYT1//MAGI2//GFI1//ASAH1//PRL8A2//CDNF//NSMF
GO:0051247	positive regulation of protein metabolic process	Biological process	8	1632	35	17804	2.49356	0.0122089	0.989008	1.91332	0.228571	DVL3//RET//PLGRKT//INHBA//MAGI2//NSMF//SYAP1//HNF4A
GO:0048699	generation of neurons	Biological process	8	1633	35	17804	2.49203	0.0122517	0.989008	1.9118	0.228571	PLPPR4//MAGI2//RET//GFI1//INHBA//CDNF//NSMF//DVL3
GO:0031325	positive regulation of cellular metabolic process	Biological process	12	3120	35	17804	1.95648	0.0128421	0.989008	1.89136	0.342857	DVL3//MAGI2//RET//PLGRKT//INHBA//HNF4A//HMOX1//NSMF//MED21//MYT1//SYAP1//SLF2
GO:0043583	ear development	Biological process	3	251	35	17804	6.07991	0.0129959	0.989008	1.88619	0.0857143	GFI1//PLPPR4//DVL3
GO:0032088	negative regulation of NF-kappaB transcription factor activity	Biological process	2	89	35	17804	11.4311	0.0132095	0.989008	1.87911	0.0571429	CAT//GFI1
GO:2000026	regulation of multicellular organismal development	Biological process	9	2010	35	17804	2.2777	0.0135269	0.989008	1.8688	0.257143	HNF4A//MAGI2//RET//GFI1//INHBA//HMOX1//NSMF//DVL3//PRL8A2
GO:0045664	regulation of neuron differentiation	Biological process	5	747	35	17804	3.40486	0.0146663	0.989008	1.83368	0.142857	MAGI2//RET//GFI1//NSMF//DVL3
GO:0032501	multicellular organismal process	Biological process	23	8209	35	17804	1.42524	0.0152998	0.989008	1.81531	0.657143	HMOX1//INHBA//CAT//RET//MED21//DVL3//MAGI2//HNF4A//CCIN//TMSB10//FUT9//PLPPR4//PRL8A2//OLR1660//OLR1749//MYT1//GFI1//ASAH1//CDNF//APOM//NSMF//OLR408//OLR152
GO:0009749	response to glucose	Biological process	3	268	35	17804	5.69424	0.0154771	0.989008	1.81031	0.0857143	MYT1//HNF4A//APOM
GO:0044238	primary metabolic process	Biological process	26	9808	35	17804	1.34847	0.0155439	0.989008	1.80844	0.742857	E2F6//GFI1//RET//DVL3//HSPA14//HNF4A//TAF6L//MYT1//CCIN//MED21//INHBA//FUT9//ASAH1//CAT//HMOX1//PLPPR4//PLGRKT//NANS//CHST14//AASS//MAGI2//NSMF//APOM//BHMT2//SYAP1//SLF2
GO:0046427	positive regulation of JAK-STAT cascade	Biological process	2	97	35	17804	10.4884	0.0155527	0.989008	1.80819	0.0571429	HNF4A//PRL8A2
GO:0098869	cellular oxidant detoxification	Biological process	2	97	35	17804	10.4884	0.0155527	0.989008	1.80819	0.0571429	CAT//APOM
GO:1904894	positive regulation of STAT cascade	Biological process	2	99	35	17804	10.2765	0.0161645	0.989008	1.79144	0.0571429	PRL8A2//HNF4A
GO:0006790	sulfur compound metabolic process	Biological process	3	276	35	17804	5.52919	0.0167314	0.989008	1.77647	0.0857143	HNF4A//BHMT2//AASS
GO:0009746	response to hexose	Biological process	3	276	35	17804	5.52919	0.0167314	0.989008	1.77647	0.0857143	HNF4A//APOM//MYT1
GO:0010646	regulation of cell communication	Biological process	12	3236	35	17804	1.88635	0.0169867	0.989008	1.76989	0.342857	HNF4A//RET//PRL8A2//INHBA//CDNF//CAT//MAGI2//GFI1//DVL3//NSMF//MYT1//HMOX1
GO:1990748	cellular detoxification	Biological process	2	102	35	17804	9.97423	0.0171013	0.989008	1.76697	0.0571429	CAT//APOM
GO:0097237	cellular response to toxic substance	Biological process	3	280	35	17804	5.4502	0.0173794	0.989008	1.75996	0.0857143	HMOX1//CAT//APOM
GO:0006520	cellular amino acid metabolic process	Biological process	3	282	35	17804	5.41155	0.0177087	0.989008	1.75181	0.0857143	HNF4A//AASS//BHMT2
GO:0071310	cellular response to organic substance	Biological process	10	2476	35	17804	2.05447	0.0178968	0.989008	1.74722	0.285714	NSMF//SYAP1//HSPA14//MAGI2//HNF4A//MYT1//GFI1//RET//CAT//INHBA
GO:0051128	regulation of cellular component organization	Biological process	10	2482	35	17804	2.0495	0.0181825	0.989008	1.74035	0.285714	MAGI2//TMSB10//RET//GFI1//HNF4A//INHBA//SLF2//APOM//NSMF//DVL3
GO:0022008	neurogenesis	Biological process	8	1758	35	17804	2.31484	0.0185406	0.989008	1.73188	0.228571	PLPPR4//MAGI2//RET//GFI1//INHBA//CDNF//NSMF//DVL3
GO:0001657	ureteric bud development	Biological process	2	108	35	17804	9.42011	0.0190428	0.989008	1.72027	0.0571429	CAT//RET
GO:0072163	mesonephric epithelium development	Biological process	2	109	35	17804	9.33368	0.0193751	0.989008	1.71276	0.0571429	CAT//RET
GO:0072164	mesonephric tubule development	Biological process	2	109	35	17804	9.33368	0.0193751	0.989008	1.71276	0.0571429	CAT//RET
GO:0031399	regulation of protein modification process	Biological process	8	1774	35	17804	2.29396	0.01949	0.989008	1.71019	0.228571	DVL3//INHBA//MAGI2//RET//NSMF//HNF4A//GFI1//SYAP1
GO:0002887	negative regulation of myeloid leukocyte mediated immunity	Biological process	1	10	35	17804	50.8686	0.0194904	0.989008	1.71018	0.0285714	HMOX1
GO:0009650	UV protection	Biological process	1	10	35	17804	50.8686	0.0194904	0.989008	1.71018	0.0285714	CAT
GO:0034380	high-density lipoprotein particle assembly	Biological process	1	10	35	17804	50.8686	0.0194904	0.989008	1.71018	0.0285714	APOM
GO:0045876	positive regulation of sister chromatid cohesion	Biological process	1	10	35	17804	50.8686	0.0194904	0.989008	1.71018	0.0285714	SLF2
GO:0046880	regulation of follicle-stimulating hormone secretion	Biological process	1	10	35	17804	50.8686	0.0194904	0.989008	1.71018	0.0285714	INHBA
GO:1902931	negative regulation of alcohol biosynthetic process	Biological process	1	10	35	17804	50.8686	0.0194904	0.989008	1.71018	0.0285714	GFI1
GO:1903431	positive regulation of cell maturation	Biological process	1	10	35	17804	50.8686	0.0194904	0.989008	1.71018	0.0285714	RET
GO:2000807	regulation of synaptic vesicle clustering	Biological process	1	10	35	17804	50.8686	0.0194904	0.989008	1.71018	0.0285714	MAGI2
GO:1901576	organic substance biosynthetic process	Biological process	17	5472	35	17804	1.58035	0.0202536	0.989008	1.6935	0.485714	E2F6//GFI1//HSPA14//HNF4A//TAF6L//MYT1//MED21//INHBA//FUT9//NANS//CHST14//RET//DVL3//AASS//CAT//HMOX1//BHMT2
GO:0042472	inner ear morphogenesis	Biological process	2	112	35	17804	9.08367	0.0203865	0.989008	1.69066	0.0571429	DVL3//GFI1
GO:0098754	detoxification	Biological process	2	112	35	17804	9.08367	0.0203865	0.989008	1.69066	0.0571429	CAT//APOM
GO:0046883	regulation of hormone secretion	Biological process	3	298	35	17804	5.121	0.0204692	0.989008	1.6889	0.0857143	HNF4A//INHBA//MYT1
GO:0001823	mesonephros development	Biological process	2	113	35	17804	9.00329	0.0207285	0.989008	1.68343	0.0571429	CAT//RET
GO:0033674	positive regulation of kinase activity	Biological process	4	543	35	17804	3.74722	0.0212101	0.989008	1.67346	0.114286	DVL3//SYAP1//HNF4A//RET
GO:0009893	positive regulation of metabolic process	Biological process	12	3337	35	17804	1.82926	0.0213855	0.989008	1.66988	0.342857	DVL3//MAGI2//RET//INHBA//MYT1//PLGRKT//HNF4A//HMOX1//NSMF//MED21//SYAP1//SLF2
GO:0006591	ornithine metabolic process	Biological process	1	11	35	17804	46.2442	0.021419	0.989008	1.6692	0.0285714	HNF4A
GO:0010193	response to ozone	Biological process	1	11	35	17804	46.2442	0.021419	0.989008	1.6692	0.0285714	CAT
GO:0035999	tetrahydrofolate interconversion	Biological process	1	11	35	17804	46.2442	0.021419	0.989008	1.6692	0.0285714	DMGDH
GO:0042541	hemoglobin biosynthetic process	Biological process	1	11	35	17804	46.2442	0.021419	0.989008	1.6692	0.0285714	INHBA
GO:0043301	negative regulation of leukocyte degranulation	Biological process	1	11	35	17804	46.2442	0.021419	0.989008	1.6692	0.0285714	HMOX1
GO:0043619	regulation of transcription from RNA polymerase II promoter in response to oxidative stress	Biological process	1	11	35	17804	46.2442	0.021419	0.989008	1.6692	0.0285714	HMOX1
GO:0060539	diaphragm development	Biological process	1	11	35	17804	46.2442	0.021419	0.989008	1.6692	0.0285714	MYT1
GO:0072718	response to cisplatin	Biological process	1	11	35	17804	46.2442	0.021419	0.989008	1.6692	0.0285714	HMOX1
GO:0090073	positive regulation of protein homodimerization activity	Biological process	1	11	35	17804	46.2442	0.021419	0.989008	1.6692	0.0285714	SYAP1
GO:1903587	regulation of blood vessel endothelial cell proliferation involved in sprouting angiogenesis	Biological process	1	11	35	17804	46.2442	0.021419	0.989008	1.6692	0.0285714	HMOX1
GO:0009790	embryo development	Biological process	6	1132	35	17804	2.69621	0.0216555	0.989008	1.66443	0.171429	INHBA//MED21//RET//HNF4A//GFI1//DVL3
GO:0009967	positive regulation of signal transduction	Biological process	7	1464	35	17804	2.43224	0.0218803	0.989008	1.65995	0.2	INHBA//CAT//RET//DVL3//PRL8A2//GFI1//HNF4A
GO:0050793	regulation of developmental process	Biological process	10	2559	35	17804	1.98783	0.022164	0.989008	1.65435	0.285714	GFI1//HNF4A//MAGI2//RET//SYAP1//INHBA//HMOX1//NSMF//DVL3//PRL8A2
GO:0050769	positive regulation of neurogenesis	Biological process	4	551	35	17804	3.69282	0.0222447	0.989008	1.65277	0.114286	MAGI2//RET//DVL3//NSMF
GO:0019538	protein metabolic process	Biological process	17	5532	35	17804	1.56321	0.0225655	0.989008	1.64655	0.485714	RET//DVL3//HSPA14//CCIN//MED21//FUT9//PLGRKT//INHBA//CAT//MAGI2//NSMF//APOM//HNF4A//TAF6L//CHST14//GFI1//SYAP1
GO:0010817	regulation of hormone levels	Biological process	4	554	35	17804	3.67282	0.0226406	0.989008	1.64511	0.114286	HNF4A//GFI1//MYT1//INHBA
GO:0030334	regulation of cell migration	Biological process	5	836	35	17804	3.04238	0.0227525	0.989008	1.64297	0.142857	RET//MAGI2//HNF4A//HMOX1//NSMF
GO:0000083	regulation of transcription involved in G1/S transition of mitotic cell cycle	Biological process	1	12	35	17804	42.3905	0.0233439	0.989008	1.63183	0.0285714	E2F6
GO:0032353	negative regulation of hormone biosynthetic process	Biological process	1	12	35	17804	42.3905	0.0233439	0.989008	1.63183	0.0285714	GFI1
GO:0032926	negative regulation of activin receptor signaling pathway	Biological process	1	12	35	17804	42.3905	0.0233439	0.989008	1.63183	0.0285714	MAGI2
GO:0033004	negative regulation of mast cell activation	Biological process	1	12	35	17804	42.3905	0.0233439	0.989008	1.63183	0.0285714	HMOX1
GO:0034088	maintenance of mitotic sister chromatid cohesion	Biological process	1	12	35	17804	42.3905	0.0233439	0.989008	1.63183	0.0285714	SLF2
GO:0034375	high-density lipoprotein particle remodeling	Biological process	1	12	35	17804	42.3905	0.0233439	0.989008	1.63183	0.0285714	APOM
GO:0038180	nerve growth factor signaling pathway	Biological process	1	12	35	17804	42.3905	0.0233439	0.989008	1.63183	0.0285714	MAGI2
GO:0042368	vitamin D biosynthetic process	Biological process	1	12	35	17804	42.3905	0.0233439	0.989008	1.63183	0.0285714	GFI1
GO:0042532	negative regulation of tyrosine phosphorylation of STAT protein	Biological process	1	12	35	17804	42.3905	0.0233439	0.989008	1.63183	0.0285714	HNF4A
GO:0043691	reverse cholesterol transport	Biological process	1	12	35	17804	42.3905	0.0233439	0.989008	1.63183	0.0285714	APOM
GO:0046884	follicle-stimulating hormone secretion	Biological process	1	12	35	17804	42.3905	0.0233439	0.989008	1.63183	0.0285714	INHBA
GO:0048484	enteric nervous system development	Biological process	1	12	35	17804	42.3905	0.0233439	0.989008	1.63183	0.0285714	RET
GO:0090193	positive regulation of glomerulus development	Biological process	1	12	35	17804	42.3905	0.0233439	0.989008	1.63183	0.0285714	RET
GO:0009058	biosynthetic process	Biological process	17	5555	35	17804	1.55673	0.023506	0.989008	1.62882	0.485714	E2F6//GFI1//HSPA14//HNF4A//TAF6L//MYT1//MED21//INHBA//FUT9//NANS//CHST14//RET//DVL3//AASS//CAT//HMOX1//BHMT2
GO:0045995	regulation of embryonic development	Biological process	2	121	35	17804	8.40803	0.0235505	0.989008	1.628	0.0571429	HNF4A//DVL3
GO:0000278	mitotic cell cycle	Biological process	5	845	35	17804	3.00997	0.0237052	0.989008	1.62516	0.142857	INHBA//E2F6//SLF2//HNF4A//MAGI2
GO:0001822	kidney development	Biological process	3	316	35	17804	4.82929	0.0238442	0.989008	1.62262	0.0857143	CAT//RET//MAGI2
GO:0051173	positive regulation of nitrogen compound metabolic process	Biological process	11	2995	35	17804	1.86829	0.0245812	0.989008	1.6094	0.314286	DVL3//RET//PLGRKT//INHBA//HNF4A//MAGI2//NSMF//MED21//MYT1//SYAP1//SLF2
GO:0035304	regulation of protein dephosphorylation	Biological process	2	124	35	17804	8.20461	0.0246474	0.989008	1.60823	0.0571429	MAGI2//NSMF
GO:0051046	regulation of secretion	Biological process	5	858	35	17804	2.96437	0.0251271	0.989008	1.59986	0.142857	HNF4A//HMOX1//INHBA//MYT1//PRL8A2
GO:0010755	regulation of plasminogen activation	Biological process	1	13	35	17804	39.1297	0.0252652	0.989008	1.59748	0.0285714	PLGRKT
GO:0014041	regulation of neuron maturation	Biological process	1	13	35	17804	39.1297	0.0252652	0.989008	1.59748	0.0285714	RET
GO:0032351	negative regulation of hormone metabolic process	Biological process	1	13	35	17804	39.1297	0.0252652	0.989008	1.59748	0.0285714	GFI1
GO:0032530	regulation of microvillus organization	Biological process	1	13	35	17804	39.1297	0.0252652	0.989008	1.59748	0.0285714	HNF4A
GO:0034086	maintenance of sister chromatid cohesion	Biological process	1	13	35	17804	39.1297	0.0252652	0.989008	1.59748	0.0285714	SLF2
GO:0070102	interleukin-6-mediated signaling pathway	Biological process	1	13	35	17804	39.1297	0.0252652	0.989008	1.59748	0.0285714	GFI1
GO:0072015	glomerular visceral epithelial cell development	Biological process	1	13	35	17804	39.1297	0.0252652	0.989008	1.59748	0.0285714	MAGI2
GO:0072216	positive regulation of metanephros development	Biological process	1	13	35	17804	39.1297	0.0252652	0.989008	1.59748	0.0285714	RET
GO:0080184	response to phenylpropanoid	Biological process	1	13	35	17804	39.1297	0.0252652	0.989008	1.59748	0.0285714	CAT
GO:0090179	planar cell polarity pathway involved in neural tube closure	Biological process	1	13	35	17804	39.1297	0.0252652	0.989008	1.59748	0.0285714	DVL3
GO:0097091	synaptic vesicle clustering	Biological process	1	13	35	17804	39.1297	0.0252652	0.989008	1.59748	0.0285714	MAGI2
GO:0099068	postsynapse assembly	Biological process	1	13	35	17804	39.1297	0.0252652	0.989008	1.59748	0.0285714	MAGI2
GO:0007178	transmembrane receptor protein serine/threonine kinase signaling pathway	Biological process	3	325	35	17804	4.69556	0.025639	0.989008	1.5911	0.0857143	INHBA//MAGI2//HNF4A
GO:0010033	response to organic substance	Biological process	12	3423	35	17804	1.7833	0.0257811	0.989008	1.5887	0.342857	HSPA14//HNF4A//APOM//NSMF//CAT//SYAP1//MAGI2//MYT1//GFI1//RET//INHBA//ASAH1
GO:0008152	metabolic process	Biological process	27	10698	35	17804	1.28384	0.0264687	0.989008	1.57727	0.771429	E2F6//GFI1//RET//DVL3//MAGI2//HSPA14//HNF4A//TAF6L//MYT1//CCIN//MED21//AASS//DMGDH//INHBA//FUT9//ASAH1//CAT//HMOX1//PLPPR4//PLGRKT//NANS//CHST14//BHMT2//NSMF//APOM//SYAP1//SLF2
GO:0009086	methionine biosynthetic process	Biological process	1	14	35	17804	36.3347	0.0271828	0.989008	1.56571	0.0285714	BHMT2
GO:0030656	regulation of vitamin metabolic process	Biological process	1	14	35	17804	36.3347	0.0271828	0.989008	1.56571	0.0285714	GFI1
GO:0032769	negative regulation of monooxygenase activity	Biological process	1	14	35	17804	36.3347	0.0271828	0.989008	1.56571	0.0285714	GFI1
GO:0042362	fat-soluble vitamin biosynthetic process	Biological process	1	14	35	17804	36.3347	0.0271828	0.989008	1.56571	0.0285714	GFI1
GO:0048537	mucosal-associated lymphoid tissue development	Biological process	1	14	35	17804	36.3347	0.0271828	0.989008	1.56571	0.0285714	RET
GO:0048541	Peyer's patch development	Biological process	1	14	35	17804	36.3347	0.0271828	0.989008	1.56571	0.0285714	RET
GO:0072310	glomerular epithelial cell development	Biological process	1	14	35	17804	36.3347	0.0271828	0.989008	1.56571	0.0285714	MAGI2
GO:0090178	regulation of establishment of planar polarity involved in neural tube closure	Biological process	1	14	35	17804	36.3347	0.0271828	0.989008	1.56571	0.0285714	DVL3
GO:2000145	regulation of cell motility	Biological process	5	882	35	17804	2.88371	0.0278961	0.989008	1.55446	0.142857	RET//MAGI2//HNF4A//HMOX1//NSMF
GO:0072001	renal system development	Biological process	3	337	35	17804	4.52836	0.0281432	0.989008	1.55063	0.0857143	CAT//RET//MAGI2
GO:0048468	cell development	Biological process	9	2274	35	17804	2.01327	0.0283491	0.989008	1.54746	0.257143	RET//TMSB10//PLPPR4//MAGI2//GFI1//CDNF//NSMF//DVL3//INHBA
GO:0034101	erythrocyte homeostasis	Biological process	2	134	35	17804	7.59232	0.0284518	0.989008	1.54589	0.0571429	INHBA//HMOX1
GO:0042471	ear morphogenesis	Biological process	2	134	35	17804	7.59232	0.0284518	0.989008	1.54589	0.0571429	GFI1//DVL3
GO:0009068	aspartate family amino acid catabolic process	Biological process	1	15	35	17804	33.9124	0.0290967	0.989008	1.53616	0.0285714	AASS
GO:0010454	negative regulation of cell fate commitment	Biological process	1	15	35	17804	33.9124	0.0290967	0.989008	1.53616	0.0285714	GFI1
GO:0032276	regulation of gonadotropin secretion	Biological process	1	15	35	17804	33.9124	0.0290967	0.989008	1.53616	0.0285714	INHBA
GO:0033141	positive regulation of peptidyl-serine phosphorylation of STAT protein	Biological process	1	15	35	17804	33.9124	0.0290967	0.989008	1.53616	0.0285714	RET
GO:0042308	negative regulation of protein import into nucleus	Biological process	1	15	35	17804	33.9124	0.0290967	0.989008	1.53616	0.0285714	HNF4A
GO:0042976	activation of Janus kinase activity	Biological process	1	15	35	17804	33.9124	0.0290967	0.989008	1.53616	0.0285714	HNF4A
GO:0061029	eyelid development in camera-type eye	Biological process	1	15	35	17804	33.9124	0.0290967	0.989008	1.53616	0.0285714	INHBA
GO:0072189	ureter development	Biological process	1	15	35	17804	33.9124	0.0290967	0.989008	1.53616	0.0285714	RET
GO:0090177	establishment of planar polarity involved in neural tube closure	Biological process	1	15	35	17804	33.9124	0.0290967	0.989008	1.53616	0.0285714	DVL3
GO:0097154	GABAergic neuron differentiation	Biological process	1	15	35	17804	33.9124	0.0290967	0.989008	1.53616	0.0285714	INHBA
GO:0140058	neuron projection arborization	Biological process	1	15	35	17804	33.9124	0.0290967	0.989008	1.53616	0.0285714	DVL3
GO:1904590	negative regulation of protein import	Biological process	1	15	35	17804	33.9124	0.0290967	0.989008	1.53616	0.0285714	HNF4A
GO:0060341	regulation of cellular localization	Biological process	5	893	35	17804	2.84818	0.0292286	0.989008	1.53419	0.142857	HNF4A//HMOX1//MYT1//DVL3//MAGI2
GO:0048731	system development	Biological process	15	4776	35	17804	1.59763	0.0293233	0.989008	1.53279	0.428571	HMOX1//INHBA//CAT//RET//DVL3//FUT9//PLPPR4//MAGI2//GFI1//ASAH1//PRL8A2//MYT1//CDNF//NSMF//HNF4A
GO:0050767	regulation of neurogenesis	Biological process	5	899	35	17804	2.82918	0.0299724	0.989008	1.52328	0.142857	MAGI2//RET//GFI1//NSMF//DVL3
GO:0006355	regulation of transcription, DNA-templated	Biological process	11	3088	35	17804	1.81203	0.0302305	0.989008	1.51955	0.314286	E2F6//GFI1//HNF4A//INHBA//MED21//RET//DVL3//CAT//HMOX1//MYT1//TAF6L
GO:0046394	carboxylic acid biosynthetic process	Biological process	3	347	35	17804	4.39786	0.030327	0.989008	1.51817	0.0857143	AASS//HNF4A//BHMT2
GO:0007050	cell cycle arrest	Biological process	2	139	35	17804	7.31922	0.0304371	0.989008	1.5166	0.0571429	MAGI2//INHBA
GO:0016053	organic acid biosynthetic process	Biological process	3	349	35	17804	4.37266	0.0307743	0.989008	1.51181	0.0857143	AASS//HNF4A//BHMT2
GO:0006629	lipid metabolic process	Biological process	6	1228	35	17804	2.48544	0.0308337	0.989008	1.51097	0.171429	CAT//HMOX1//PLPPR4//GFI1//HNF4A//ASAH1
GO:0010604	positive regulation of macromolecule metabolic process	Biological process	11	3098	35	17804	1.80618	0.030891	0.989008	1.51017	0.314286	DVL3//MAGI2//RET//INHBA//MYT1//PLGRKT//HNF4A//NSMF//MED21//SYAP1//SLF2
GO:0010976	positive regulation of neuron projection development	Biological process	3	350	35	17804	4.36016	0.0309993	0.989008	1.50865	0.0857143	DVL3//MAGI2//RET
GO:0006577	amino-acid betaine metabolic process	Biological process	1	16	35	17804	31.7929	0.031007	0.989008	1.50854	0.0285714	DMGDH
GO:0007638	mechanosensory behavior	Biological process	1	16	35	17804	31.7929	0.031007	0.989008	1.50854	0.0285714	GFI1
GO:0009642	response to light intensity	Biological process	1	16	35	17804	31.7929	0.031007	0.989008	1.50854	0.0285714	CAT
GO:0033591	response to L-ascorbic acid	Biological process	1	16	35	17804	31.7929	0.031007	0.989008	1.50854	0.0285714	CAT
GO:0042402	cellular biogenic amine catabolic process	Biological process	1	16	35	17804	31.7929	0.031007	0.989008	1.50854	0.0285714	DMGDH
GO:0042659	regulation of cell fate specification	Biological process	1	16	35	17804	31.7929	0.031007	0.989008	1.50854	0.0285714	GFI1
GO:0071397	cellular response to cholesterol	Biological process	1	16	35	17804	31.7929	0.031007	0.989008	1.50854	0.0285714	INHBA
GO:0071850	mitotic cell cycle arrest	Biological process	1	16	35	17804	31.7929	0.031007	0.989008	1.50854	0.0285714	MAGI2
GO:0090192	regulation of glomerulus development	Biological process	1	16	35	17804	31.7929	0.031007	0.989008	1.50854	0.0285714	RET
GO:1990314	cellular response to insulin-like growth factor stimulus	Biological process	1	16	35	17804	31.7929	0.031007	0.989008	1.50854	0.0285714	SYAP1
GO:0051347	positive regulation of transferase activity	Biological process	4	612	35	17804	3.32474	0.0311592	0.989008	1.50641	0.114286	RET//DVL3//SYAP1//HNF4A
GO:0009408	response to heat	Biological process	2	141	35	17804	7.2154	0.0312464	0.989008	1.5052	0.0571429	HMOX1//HSPA14
GO:1901701	cellular response to oxygen-containing compound	Biological process	6	1234	35	17804	2.47335	0.0314817	0.989008	1.50194	0.171429	NSMF//SYAP1//MYT1//GFI1//RET//INHBA
GO:1903506	regulation of nucleic acid-templated transcription	Biological process	11	3114	35	17804	1.7969	0.0319699	0.989008	1.49526	0.314286	E2F6//GFI1//HNF4A//INHBA//MED21//RET//DVL3//CAT//HMOX1//MYT1//TAF6L
GO:0051962	positive regulation of nervous system development	Biological process	4	618	35	17804	3.29246	0.0321357	0.989008	1.49301	0.114286	MAGI2//RET//DVL3//NSMF
GO:0046879	hormone secretion	Biological process	3	355	35	17804	4.29875	0.0321373	0.989008	1.49299	0.0857143	HNF4A//INHBA//MYT1
GO:2001141	regulation of RNA biosynthetic process	Biological process	11	3122	35	17804	1.79229	0.0325197	0.989008	1.48785	0.314286	E2F6//GFI1//HNF4A//INHBA//MED21//RET//DVL3//CAT//HMOX1//MYT1//TAF6L
GO:0000097	sulfur amino acid biosynthetic process	Biological process	1	17	35	17804	29.9227	0.0329136	0.989008	1.48263	0.0285714	BHMT2
GO:0002043	blood vessel endothelial cell proliferation involved in sprouting angiogenesis	Biological process	1	17	35	17804	29.9227	0.0329136	0.989008	1.48263	0.0285714	HMOX1
GO:0009310	amine catabolic process	Biological process	1	17	35	17804	29.9227	0.0329136	0.989008	1.48263	0.0285714	DMGDH
GO:0030033	microvillus assembly	Biological process	1	17	35	17804	29.9227	0.0329136	0.989008	1.48263	0.0285714	HNF4A
GO:0033139	regulation of peptidyl-serine phosphorylation of STAT protein	Biological process	1	17	35	17804	29.9227	0.0329136	0.989008	1.48263	0.0285714	RET
GO:0036065	fucosylation	Biological process	1	17	35	17804	29.9227	0.0329136	0.989008	1.48263	0.0285714	FUT9
GO:0042249	establishment of planar polarity of embryonic epithelium	Biological process	1	17	35	17804	29.9227	0.0329136	0.989008	1.48263	0.0285714	DVL3
GO:0071281	cellular response to iron ion	Biological process	1	17	35	17804	29.9227	0.0329136	0.989008	1.48263	0.0285714	HMOX1
GO:0072224	metanephric glomerulus development	Biological process	1	17	35	17804	29.9227	0.0329136	0.989008	1.48263	0.0285714	RET
GO:1904706	negative regulation of vascular smooth muscle cell proliferation	Biological process	1	17	35	17804	29.9227	0.0329136	0.989008	1.48263	0.0285714	HMOX1
GO:0010720	positive regulation of cell development	Biological process	4	624	35	17804	3.26081	0.0331304	0.989008	1.47977	0.114286	MAGI2//RET//DVL3//NSMF
GO:0042737	drug catabolic process	Biological process	2	147	35	17804	6.92089	0.0337252	0.989008	1.47205	0.0571429	AASS//CAT
GO:0001838	embryonic epithelial tube formation	Biological process	2	149	35	17804	6.828	0.0345682	0.989008	1.46132	0.0571429	DVL3//RET
GO:0032516	positive regulation of phosphoprotein phosphatase activity	Biological process	1	18	35	17804	28.2603	0.0348165	0.989008	1.45821	0.0285714	MAGI2
GO:0042135	neurotransmitter catabolic process	Biological process	1	18	35	17804	28.2603	0.0348165	0.989008	1.45821	0.0285714	DMGDH
GO:0042359	vitamin D metabolic process	Biological process	1	18	35	17804	28.2603	0.0348165	0.989008	1.45821	0.0285714	GFI1
GO:0045722	positive regulation of gluconeogenesis	Biological process	1	18	35	17804	28.2603	0.0348165	0.989008	1.45821	0.0285714	HNF4A
GO:0045793	positive regulation of cell size	Biological process	1	18	35	17804	28.2603	0.0348165	0.989008	1.45821	0.0285714	RET
GO:0046500	S-adenosylmethionine metabolic process	Biological process	1	18	35	17804	28.2603	0.0348165	0.989008	1.45821	0.0285714	BHMT2
GO:0070365	hepatocyte differentiation	Biological process	1	18	35	17804	28.2603	0.0348165	0.989008	1.45821	0.0285714	HNF4A
GO:0071257	cellular response to electrical stimulus	Biological process	1	18	35	17804	28.2603	0.0348165	0.989008	1.45821	0.0285714	NSMF
GO:1905276	regulation of epithelial tube formation	Biological process	1	18	35	17804	28.2603	0.0348165	0.989008	1.45821	0.0285714	DVL3
GO:2000781	positive regulation of double-strand break repair	Biological process	1	18	35	17804	28.2603	0.0348165	0.989008	1.45821	0.0285714	SLF2
GO:0009914	hormone transport	Biological process	3	368	35	17804	4.14689	0.0351986	0.989008	1.45347	0.0857143	HNF4A//INHBA//MYT1
GO:0006807	nitrogen compound metabolic process	Biological process	24	9278	35	17804	1.31585	0.0361907	0.989008	1.4414	0.685714	E2F6//GFI1//RET//DVL3//HSPA14//HNF4A//TAF6L//MYT1//CCIN//MED21//INHBA//FUT9//DMGDH//HMOX1//PLGRKT//AASS//CAT//MAGI2//BHMT2//NSMF//APOM//CHST14//SYAP1//SLF2
GO:0072006	nephron development	Biological process	2	153	35	17804	6.64949	0.0362788	0.989008	1.44035	0.0571429	MAGI2//RET
GO:0006351	transcription, DNA-templated	Biological process	11	3176	35	17804	1.76182	0.0364153	0.989008	1.43872	0.314286	E2F6//GFI1//HNF4A//TAF6L//MYT1//INHBA//MED21//RET//DVL3//CAT//HMOX1
GO:0006555	methionine metabolic process	Biological process	1	19	35	17804	26.7729	0.0367159	0.989008	1.43515	0.0285714	BHMT2
GO:0033630	positive regulation of cell adhesion mediated by integrin	Biological process	1	19	35	17804	26.7729	0.0367159	0.989008	1.43515	0.0285714	RET
GO:0061318	renal filtration cell differentiation	Biological process	1	19	35	17804	26.7729	0.0367159	0.989008	1.43515	0.0285714	MAGI2
GO:0072112	glomerular visceral epithelial cell differentiation	Biological process	1	19	35	17804	26.7729	0.0367159	0.989008	1.43515	0.0285714	MAGI2
GO:0044283	small molecule biosynthetic process	Biological process	4	645	35	17804	3.15464	0.0367547	0.989008	1.43469	0.114286	GFI1//HNF4A//AASS//BHMT2
GO:0072175	epithelial tube formation	Biological process	2	156	35	17804	6.52161	0.037583	0.989008	1.42501	0.0571429	RET//DVL3
GO:0006366	transcription by RNA polymerase II	Biological process	8	2008	35	17804	2.02664	0.0377267	0.989008	1.42335	0.228571	GFI1//E2F6//HNF4A//INHBA//MED21//HMOX1//MYT1//TAF6L
GO:0040012	regulation of locomotion	Biological process	5	957	35	17804	2.65771	0.037793	0.989008	1.42259	0.142857	RET//MAGI2//HNF4A//HMOX1//NSMF
GO:0097659	nucleic acid-templated transcription	Biological process	11	3200	35	17804	1.74861	0.0382522	0.989008	1.41734	0.314286	E2F6//GFI1//HNF4A//TAF6L//MYT1//MED21//INHBA//RET//DVL3//CAT//HMOX1
GO:0051270	regulation of cellular component movement	Biological process	5	962	35	17804	2.6439	0.0385215	0.989008	1.4143	0.142857	RET//MAGI2//HNF4A//HMOX1//NSMF
GO:0001553	luteinization	Biological process	1	20	35	17804	25.4343	0.0386116	0.989008	1.41328	0.0285714	INHBA
GO:0032274	gonadotropin secretion	Biological process	1	20	35	17804	25.4343	0.0386116	0.989008	1.41328	0.0285714	INHBA
GO:0034377	plasma lipoprotein particle assembly	Biological process	1	20	35	17804	25.4343	0.0386116	0.989008	1.41328	0.0285714	APOM
GO:0036315	cellular response to sterol	Biological process	1	20	35	17804	25.4343	0.0386116	0.989008	1.41328	0.0285714	INHBA
GO:0042744	hydrogen peroxide catabolic process	Biological process	1	20	35	17804	25.4343	0.0386116	0.989008	1.41328	0.0285714	CAT
GO:0045683	negative regulation of epidermis development	Biological process	1	20	35	17804	25.4343	0.0386116	0.989008	1.41328	0.0285714	INHBA
GO:0045723	positive regulation of fatty acid biosynthetic process	Biological process	1	20	35	17804	25.4343	0.0386116	0.989008	1.41328	0.0285714	HNF4A
GO:0071243	cellular response to arsenic-containing substance	Biological process	1	20	35	17804	25.4343	0.0386116	0.989008	1.41328	0.0285714	HMOX1
GO:0072311	glomerular epithelial cell differentiation	Biological process	1	20	35	17804	25.4343	0.0386116	0.989008	1.41328	0.0285714	MAGI2
GO:0090050	positive regulation of cell migration involved in sprouting angiogenesis	Biological process	1	20	35	17804	25.4343	0.0386116	0.989008	1.41328	0.0285714	HMOX1
GO:2001224	positive regulation of neuron migration	Biological process	1	20	35	17804	25.4343	0.0386116	0.989008	1.41328	0.0285714	NSMF
GO:0046890	regulation of lipid biosynthetic process	Biological process	2	159	35	17804	6.39856	0.0389052	0.989008	1.40999	0.0571429	GFI1//HNF4A
GO:0051171	regulation of nitrogen compound metabolic process	Biological process	16	5394	35	17804	1.50889	0.0389915	0.989008	1.40903	0.457143	E2F6//GFI1//DVL3//HNF4A//INHBA//MED21//RET//PLGRKT//CAT//MAGI2//HMOX1//NSMF//MYT1//TAF6L//SYAP1//SLF2
GO:0048513	animal organ development	Biological process	12	3632	35	17804	1.68068	0.0393043	0.989008	1.40556	0.342857	INHBA//CAT//RET//DVL3//GFI1//ASAH1//PRL8A2//MYT1//PLPPR4//HNF4A//MAGI2//HMOX1
GO:0001655	urogenital system development	Biological process	3	385	35	17804	3.96378	0.0394239	0.989008	1.40424	0.0857143	CAT//RET//MAGI2
GO:0032774	RNA biosynthetic process	Biological process	11	3215	35	17804	1.74045	0.039434	0.989008	1.40413	0.314286	E2F6//GFI1//HNF4A//TAF6L//MYT1//MED21//INHBA//RET//DVL3//CAT//HMOX1
GO:0048812	neuron projection morphogenesis	Biological process	4	663	35	17804	3.06899	0.0400394	0.989008	1.39751	0.114286	PLPPR4//NSMF//RET//DVL3
GO:0006464	cellular protein modification process	Biological process	12	3642	35	17804	1.67606	0.0400615	0.989008	1.39727	0.342857	RET//DVL3//CCIN//MED21//FUT9//INHBA//MAGI2//NSMF//HNF4A//TAF6L//GFI1//SYAP1
GO:0036211	protein modification process	Biological process	12	3642	35	17804	1.67606	0.0400615	0.989008	1.39727	0.342857	RET//DVL3//CCIN//MED21//FUT9//INHBA//MAGI2//NSMF//HNF4A//TAF6L//GFI1//SYAP1
GO:0007063	regulation of sister chromatid cohesion	Biological process	1	21	35	17804	24.2231	0.0405036	0.989008	1.39251	0.0285714	SLF2
GO:0034368	protein-lipid complex remodeling	Biological process	1	21	35	17804	24.2231	0.0405036	0.989008	1.39251	0.0285714	APOM
GO:0034369	plasma lipoprotein particle remodeling	Biological process	1	21	35	17804	24.2231	0.0405036	0.989008	1.39251	0.0285714	APOM
GO:0042501	serine phosphorylation of STAT protein	Biological process	1	21	35	17804	24.2231	0.0405036	0.989008	1.39251	0.0285714	RET
GO:0046653	tetrahydrofolate metabolic process	Biological process	1	21	35	17804	24.2231	0.0405036	0.989008	1.39251	0.0285714	DMGDH
GO:0051797	regulation of hair follicle development	Biological process	1	21	35	17804	24.2231	0.0405036	0.989008	1.39251	0.0285714	INHBA
GO:0001934	positive regulation of protein phosphorylation	Biological process	5	977	35	17804	2.6033	0.0407595	0.989008	1.38977	0.142857	INHBA//RET//DVL3//SYAP1//HNF4A
GO:1902533	positive regulation of intracellular signal transduction	Biological process	5	978	35	17804	2.60064	0.0409115	0.989008	1.38815	0.142857	CAT//RET//DVL3//PRL8A2//HNF4A
GO:0071456	cellular response to hypoxia	Biological process	2	164	35	17804	6.20348	0.0411482	0.989008	1.38565	0.0571429	HMOX1//HNF4A
GO:0048584	positive regulation of response to stimulus	Biological process	8	2046	35	17804	1.989	0.0415319	0.989008	1.38162	0.228571	INHBA//CAT//GFI1//RET//DVL3//PRL8A2//HNF4A//SLF2
GO:0010647	positive regulation of cell communication	Biological process	7	1674	35	17804	2.12712	0.0415502	0.989008	1.38143	0.2	INHBA//CAT//RET//DVL3//PRL8A2//GFI1//HNF4A
GO:0006575	cellular modified amino acid metabolic process	Biological process	2	166	35	17804	6.12874	0.0420589	0.989008	1.37614	0.0571429	BHMT2//DMGDH
GO:0023056	positive regulation of signaling	Biological process	7	1680	35	17804	2.11952	0.0422433	0.989008	1.37424	0.2	INHBA//CAT//RET//DVL3//PRL8A2//GFI1//HNF4A
GO:0006450	regulation of translational fidelity	Biological process	1	22	35	17804	23.1221	0.0423921	0.989008	1.37272	0.0285714	HSPA14
GO:0014854	response to inactivity	Biological process	1	22	35	17804	23.1221	0.0423921	0.989008	1.37272	0.0285714	CAT
GO:0021756	striatum development	Biological process	1	22	35	17804	23.1221	0.0423921	0.989008	1.37272	0.0285714	INHBA
GO:0034367	protein-containing complex remodeling	Biological process	1	22	35	17804	23.1221	0.0423921	0.989008	1.37272	0.0285714	APOM
GO:0061082	myeloid leukocyte cytokine production	Biological process	1	22	35	17804	23.1221	0.0423921	0.989008	1.37272	0.0285714	HMOX1
GO:0072215	regulation of metanephros development	Biological process	1	22	35	17804	23.1221	0.0423921	0.989008	1.37272	0.0285714	RET
GO:0097327	response to antineoplastic agent	Biological process	2	167	35	17804	6.09204	0.0425171	0.989008	1.37144	0.0571429	HNF4A//HMOX1
GO:0019219	regulation of nucleobase-containing compound metabolic process	Biological process	12	3674	35	17804	1.66147	0.0425567	0.989008	1.37103	0.342857	E2F6//GFI1//HNF4A//INHBA//MED21//RET//DVL3//CAT//HMOX1//MYT1//TAF6L//SLF2
GO:0007399	nervous system development	Biological process	9	2446	35	17804	1.8717	0.0428505	0.989008	1.36804	0.257143	PLPPR4//MAGI2//RET//GFI1//INHBA//CDNF//NSMF//DVL3//FUT9
GO:0120039	plasma membrane bounded cell projection morphogenesis	Biological process	4	678	35	17804	3.0011	0.0429028	0.989008	1.36751	0.114286	PLPPR4//NSMF//RET//DVL3
GO:0051960	regulation of nervous system development	Biological process	5	994	35	17804	2.55878	0.0433917	0.989008	1.36259	0.142857	MAGI2//RET//GFI1//NSMF//DVL3
GO:0002262	myeloid cell homeostasis	Biological process	2	169	35	17804	6.01995	0.0434392	0.989008	1.36212	0.0571429	HMOX1//INHBA
GO:0048858	cell projection morphogenesis	Biological process	4	681	35	17804	2.98787	0.0434893	0.989008	1.36162	0.114286	PLPPR4//NSMF//RET//DVL3
GO:0035148	tube formation	Biological process	2	170	35	17804	5.98454	0.0439031	0.989008	1.35751	0.0571429	RET//DVL3
GO:0009110	vitamin biosynthetic process	Biological process	1	23	35	17804	22.1168	0.0442769	0.989008	1.35382	0.0285714	GFI1
GO:0023019	signal transduction involved in regulation of gene expression	Biological process	1	23	35	17804	22.1168	0.0442769	0.989008	1.35382	0.0285714	HNF4A
GO:0042026	protein refolding	Biological process	1	23	35	17804	22.1168	0.0442769	0.989008	1.35382	0.0285714	HSPA14
GO:0043496	regulation of protein homodimerization activity	Biological process	1	23	35	17804	22.1168	0.0442769	0.989008	1.35382	0.0285714	SYAP1
GO:0048583	regulation of response to stimulus	Biological process	12	3696	35	17804	1.65158	0.0443368	0.989008	1.35324	0.342857	RET//PRL8A2//INHBA//CDNF//CAT//HMOX1//MAGI2//GFI1//HNF4A//DVL3//MYT1//SLF2
GO:0008285	negative regulation of cell proliferation	Biological process	4	688	35	17804	2.95748	0.0448755	0.989008	1.34799	0.114286	HMOX1//MAGI2//HNF4A//INHBA
GO:1902531	regulation of intracellular signal transduction	Biological process	7	1703	35	17804	2.0909	0.0449716	0.989008	1.34706	0.2	CAT//RET//HNF4A//INHBA//DVL3//PRL8A2//MAGI2
GO:2001233	regulation of apoptotic signaling pathway	Biological process	3	407	35	17804	3.74953	0.0452612	0.989008	1.34427	0.0857143	HMOX1//RET//INHBA
GO:0001666	response to hypoxia	Biological process	3	409	35	17804	3.73119	0.0458124	0.989008	1.33902	0.0857143	HMOX1//HNF4A//CAT
GO:0071396	cellular response to lipid	Biological process	4	694	35	17804	2.93191	0.0460837	0.989008	1.33645	0.114286	HNF4A//GFI1//RET//INHBA
GO:0009966	regulation of signal transduction	Biological process	10	2881	35	17804	1.76566	0.0461122	0.989008	1.33618	0.285714	RET//PRL8A2//INHBA//CDNF//CAT//MAGI2//GFI1//HNF4A//DVL3//HMOX1
GO:0002719	negative regulation of cytokine production involved in immune response	Biological process	1	24	35	17804	21.1952	0.0461582	0.989008	1.33575	0.0285714	HMOX1
GO:0003094	glomerular filtration	Biological process	1	24	35	17804	21.1952	0.0461582	0.989008	1.33575	0.0285714	MAGI2
GO:0032528	microvillus organization	Biological process	1	24	35	17804	21.1952	0.0461582	0.989008	1.33575	0.0285714	HNF4A
GO:0048799	animal organ maturation	Biological process	1	24	35	17804	21.1952	0.0461582	0.989008	1.33575	0.0285714	RET
GO:0065005	protein-lipid complex assembly	Biological process	1	24	35	17804	21.1952	0.0461582	0.989008	1.33575	0.0285714	APOM
GO:0072010	glomerular epithelium development	Biological process	1	24	35	17804	21.1952	0.0461582	0.989008	1.33575	0.0285714	MAGI2
GO:0000082	G1/S transition of mitotic cell cycle	Biological process	2	175	35	17804	5.81355	0.0462504	0.989008	1.33488	0.0571429	E2F6//INHBA
GO:0016331	morphogenesis of embryonic epithelium	Biological process	2	176	35	17804	5.78052	0.0467254	0.989008	1.33045	0.0571429	RET//DVL3
GO:0036294	cellular response to decreased oxygen levels	Biological process	2	177	35	17804	5.74786	0.0472022	0.989008	1.32604	0.0571429	HMOX1//HNF4A
GO:0050796	regulation of insulin secretion	Biological process	2	177	35	17804	5.74786	0.0472022	0.989008	1.32604	0.0571429	MYT1//HNF4A
GO:0065008	regulation of biological quality	Biological process	12	3736	35	17804	1.63389	0.0477113	0.989008	1.32138	0.342857	MYT1//TMSB10//HNF4A//HSPA14//HMOX1//GFI1//DVL3//DMGDH//INHBA//RET//NSMF//PRL8A2
GO:0032990	cell part morphogenesis	Biological process	4	703	35	17804	2.89437	0.0479305	0.989008	1.31939	0.114286	PLPPR4//NSMF//RET//DVL3
GO:0010894	negative regulation of steroid biosynthetic process	Biological process	1	25	35	17804	20.3474	0.0480358	0.989008	1.31843	0.0285714	GFI1
GO:0045939	negative regulation of steroid metabolic process	Biological process	1	25	35	17804	20.3474	0.0480358	0.989008	1.31843	0.0285714	GFI1
GO:0046823	negative regulation of nucleocytoplasmic transport	Biological process	1	25	35	17804	20.3474	0.0480358	0.989008	1.31843	0.0285714	HNF4A
GO:0051984	positive regulation of chromosome segregation	Biological process	1	25	35	17804	20.3474	0.0480358	0.989008	1.31843	0.0285714	SLF2
GO:0097205	renal filtration	Biological process	1	25	35	17804	20.3474	0.0480358	0.989008	1.31843	0.0285714	MAGI2
GO:1903306	negative regulation of regulated secretory pathway	Biological process	1	25	35	17804	20.3474	0.0480358	0.989008	1.31843	0.0285714	HMOX1
GO:1903489	positive regulation of lactation	Biological process	1	25	35	17804	20.3474	0.0480358	0.989008	1.31843	0.0285714	PRL8A2
GO:0080090	regulation of primary metabolic process	Biological process	16	5525	35	17804	1.47312	0.0480395	0.989008	1.3184	0.457143	E2F6//GFI1//DVL3//HNF4A//INHBA//MED21//RET//PLGRKT//CAT//MAGI2//HMOX1//NSMF//MYT1//TAF6L//SYAP1//SLF2
GO:0042327	positive regulation of phosphorylation	Biological process	5	1023	35	17804	2.48624	0.0481186	0.989008	1.31769	0.142857	DVL3//INHBA//RET//SYAP1//HNF4A
GO:0009628	response to abiotic stimulus	Biological process	6	1369	35	17804	2.22945	0.0485267	0.989008	1.31402	0.171429	CAT//HMOX1//GFI1//HSPA14//NSMF//HNF4A
GO:2001235	positive regulation of apoptotic signaling pathway	Biological process	2	181	35	17804	5.62084	0.0491274	0.989008	1.30868	0.0571429	RET//INHBA
GO:0060284	regulation of cell development	Biological process	5	1031	35	17804	2.46695	0.0494754	0.989008	1.30561	0.142857	MAGI2//RET//GFI1//NSMF//DVL3
GO:0051252	regulation of RNA metabolic process	Biological process	11	3331	35	17804	1.67984	0.0494838	0.989008	1.30554	0.314286	E2F6//GFI1//HNF4A//INHBA//MED21//RET//DVL3//CAT//HMOX1//MYT1//TAF6L
GO:0003148	outflow tract septum morphogenesis	Biological process	1	26	35	17804	19.5648	0.0499099	0.989008	1.30181	0.0285714	DVL3
GO:0007064	mitotic sister chromatid cohesion	Biological process	1	26	35	17804	19.5648	0.0499099	0.989008	1.30181	0.0285714	SLF2
GO:0032925	regulation of activin receptor signaling pathway	Biological process	1	26	35	17804	19.5648	0.0499099	0.989008	1.30181	0.0285714	MAGI2
GO:0035929	steroid hormone secretion	Biological process	1	26	35	17804	19.5648	0.0499099	0.989008	1.30181	0.0285714	INHBA
GO:0060384	innervation	Biological process	1	26	35	17804	19.5648	0.0499099	0.989008	1.30181	0.0285714	RET
GO:0090103	cochlea morphogenesis	Biological process	1	26	35	17804	19.5648	0.0499099	0.989008	1.30181	0.0285714	DVL3
GO:0042493	response to drug	Biological process	6	1379	35	17804	2.21328	0.049983	0.989008	1.30118	0.171429	CAT//HMOX1//INHBA//HNF4A//RET//DVL3
