# Supplementary material for: Calcitonin gene‐related peptide induces the histone H3 lysine 9 acetylation in astrocytes associated with neuroinflammation in rats with neuropathic pain
Source: CNS Neurosci Ther. 2021 Aug 16;27(11):1409–24. doi: 10.1111/cns.13720 (PMC8504526; doi:10.1111/cns.13720)
Supplement: Supplementary file 5 — Table S4 [file CNS-27-1409-s003.xls]

## Sheet: rno
#Column "PathwayID" stands for Pathway identifiers used in KEGG
#Column "Definition" stands for the definition of the PathwayID
#Column "OriginalWebSite"stands for The map's website,the nodes with red frame and red symbol are associated with the DE genes, green nodes have no significance
#Column "p-value"
"Fisher-Pvalue" stands for the enrichment p-value of the PathwayID used Fisher's exact test
#Column "SelectionCounts" stands for the Count of the DE genes' entities directly associated with the listed PathwayID
#Column "SelectionSize" stands for the total number of the DE genes' entities
#Column "Count" stands for the count of the chosen background population genes' entities associated with the listed PathwayID
#Column "Size" stands for the total number of chosen background population genes' entities
#Column "FDR" stands for the false discovery rate of the PathwayID
#Column "Enrichment_Score" stands for the Enrichment Score value of the PathwayID, it equals "-log10(Pvalue)"
#Column "GeneRatio" stands for the Gene Ratio value of the PathwayID, it equals "SelectionCounts/SelectionSize"
#Column "GENES" stands for the DE genes associated with the PathwayID
PathwayID	Definition	OriginalWebSite	Fisher-Pvalue	SelectionCounts	SelectionSize	Count	Size	FDR	Enrichment_Score	GeneRatio	Genes
rno04136	Autophagy - other - Rattus norvegicus (rat)	http://www.genome.jp/kegg-bin/show_pathway?rno04136+361321+313391	0.0155381	2	51	33	8790	1	1.8086	0.039216	ATG12//ATG4C
rno04120	Ubiquitin mediated proteolysis - Rattus norvegicus (rat)	http://www.genome.jp/kegg-bin/show_pathway?rno04120+498030+310071+361585	0.0481347	3	51	141	8790	1	1.31754	0.058824	ANAPC11//ERCC8//UBE3A
rno04140	Autophagy - animal - Rattus norvegicus (rat)	http://www.genome.jp/kegg-bin/show_pathway?rno04140+361321+313391+312634	0.0489779	3	51	142	8790	1	1.31	0.058824	ATG12//ATG4C//MTMR14
